# Supplementary material for: Adaptations of endolithic communities to abrupt environmental changes in a hyper-arid desert
Source: Sci Rep. 2022 Nov 21;12:20022. doi: 10.1038/s41598-022-23437-w (PMC9681764; doi:10.1038/s41598-022-23437-w)
Supplement: Supplementary file 2 — Supplementary Information 2. [file 41598_2022_23437_MOESM2_ESM.xlsx]

## Sheet: Halobacteria
Halobacteria relative abundance = 99.85% of all archaea
Contig	Relative abundance within archaea	Domain	Phylum	Class
k141_1000152_length_3404_cov_241.9467	0.00359321	Archaea	Euryarchaeota	Halobacteria
k141_1000426_length_1806_cov_75.9135	0.00516272	Archaea	Euryarchaeota	Halobacteria
k141_1000672_length_2748_cov_64.8853	0.0017482	Archaea	Euryarchaeota	Halobacteria
k141_1000811_length_7787_cov_71.2620	0.00940271	Archaea	Euryarchaeota	Halobacteria
k141_1001402_length_4326_cov_42.7441	0.00629536	Archaea	Euryarchaeota	Halobacteria
k141_100141_length_1938_cov_16.7574	0.00297723	Archaea	Euryarchaeota	Halobacteria
k141_1001497_length_6195_cov_55.2706	0.000320661	Archaea	Euryarchaeota	Halobacteria
k141_100160_length_3933_cov_89.5738	0.00624749	Archaea	Euryarchaeota	Halobacteria
k141_1001895_length_6546_cov_49.7282	0.00211893	Archaea	Euryarchaeota	Halobacteria
k141_1001930_length_2863_cov_45.4570	0.00279569	Archaea	Euryarchaeota	Halobacteria
k141_1001993_length_2934_cov_123.0283	0.00407847	Archaea	Euryarchaeota	Halobacteria
k141_1002151_length_3430_cov_60.6719	0.00349481	Archaea	Euryarchaeota	Halobacteria
k141_1002173_length_3255_cov_62.2222	0.00522627	Archaea	Euryarchaeota	Halobacteria
k141_1002813_length_4171_cov_52.2010	0.00357766	Archaea	Euryarchaeota	Halobacteria
k141_10029_length_1862_cov_47.5973	0.0030008	Archaea	Euryarchaeota	Halobacteria
k141_1002901_length_6127_cov_46.0536	0.00112676	Archaea	Euryarchaeota	Halobacteria
k141_100317_length_1620_cov_70.2522	0.0034903	Archaea	Euryarchaeota	Halobacteria
k141_1003385_length_1908_cov_45.0000	0.00193791	Archaea	Euryarchaeota	Halobacteria
k141_1003563_length_8649_cov_73.2831	0.00398606	Archaea	Euryarchaeota	Halobacteria
k141_1003576_length_2931_cov_81.5462	0.00383389	Archaea	Euryarchaeota	Halobacteria
k141_1004094_length_2464_cov_23.0000	0.00131784	Archaea	Euryarchaeota	Halobacteria
k141_1004506_length_14174_cov_66.2742	0.00218249	Archaea	Euryarchaeota	Halobacteria
k141_1004934_length_4294_cov_101.6571	0.00283017	Archaea	Euryarchaeota	Halobacteria
k141_1005320_length_8535_cov_58.4085	0.00228323	Archaea	Euryarchaeota	Halobacteria
k141_1005784_length_4552_cov_63.1374	0.00250856	Archaea	Euryarchaeota	Halobacteria
k141_1005864_length_8513_cov_55.1033	0.00142102	Archaea	Euryarchaeota	Halobacteria
k141_1006008_length_4507_cov_128.4572	0.033928	Archaea	Euryarchaeota	Halobacteria
k141_1006063_length_1566_cov_76.8049	0.00277621	Archaea	Euryarchaeota	Halobacteria
k141_1006213_length_3289_cov_27.7402	0.00281658	Archaea	Euryarchaeota	Halobacteria
k141_1006487_length_2958_cov_296.8069	0.00108522	Archaea	Euryarchaeota	Halobacteria
k141_1006658_length_2431_cov_65.7603	0.000923807	Archaea	Euryarchaeota	Halobacteria
k141_1006729_length_1558_cov_57.2858	0.00138867	Archaea	Euryarchaeota	Halobacteria
k141_1007155_length_2239_cov_39.1554	0.00425614	Archaea	Euryarchaeota	Halobacteria
k141_1007694_length_6503_cov_33.0000	0.00588432	Archaea	Euryarchaeota	Halobacteria
k141_100775_length_4552_cov_28.0000	0.00192412	Archaea	Euryarchaeota	Halobacteria
k141_100796_length_24486_cov_62.7889	0.00232884	Archaea	Euryarchaeota	Halobacteria
k141_1008063_length_4227_cov_64.5152	0.00479605	Archaea	Euryarchaeota	Halobacteria
k141_1008088_length_2218_cov_59.1319	0.00345108	Archaea	Euryarchaeota	Halobacteria
k141_1008139_length_2617_cov_41.3764	0.00297308	Archaea	Euryarchaeota	Halobacteria
k141_1008288_length_10572_cov_71.7019	0.00128864	Archaea	Euryarchaeota	Halobacteria
k141_1008632_length_5919_cov_73.1644	0.00232942	Archaea	Euryarchaeota	Halobacteria
k141_1008667_length_1730_cov_86.8313	0.00223615	Archaea	Euryarchaeota	Halobacteria
k141_1008726_length_5955_cov_69.8490	0.00372252	Archaea	Euryarchaeota	Halobacteria
k141_1009139_length_1543_cov_76.6120	0.00320625	Archaea	Euryarchaeota	Halobacteria
k141_10092_length_4926_cov_24.4851	0.00306255	Archaea	Euryarchaeota	Halobacteria
k141_1009284_length_4099_cov_21.1539	0.00260951	Archaea	Euryarchaeota	Halobacteria
k141_1009364_length_3430_cov_64.6221	0.0023783	Archaea	Euryarchaeota	Halobacteria
k141_1009425_length_3841_cov_40.2914	0.00203625	Archaea	Euryarchaeota	Halobacteria
k141_1009474_length_1671_cov_118.2497	0.00175187	Archaea	Euryarchaeota	Halobacteria
k141_1009542_length_13352_cov_97.0973	0.0019304	Archaea	Euryarchaeota	Halobacteria
k141_1009708_length_5587_cov_35.6656	0.0043709	Archaea	Euryarchaeota	Halobacteria
k141_1009712_length_3613_cov_47.7653	0.00211952	Archaea	Euryarchaeota	Halobacteria
k141_100991_length_1654_cov_32.0000	0.00227212	Archaea	Euryarchaeota	Halobacteria
k141_1009975_length_11621_cov_49.7834	0.00183936	Archaea	Euryarchaeota	Halobacteria
k141_1010524_length_3161_cov_56.3195	0.00320642	Archaea	Euryarchaeota	Halobacteria
k141_1010602_length_2407_cov_61.4550	0.00409073	Archaea	Euryarchaeota	Halobacteria
k141_1010700_length_3090_cov_92.1428	0.00711441	Archaea	Euryarchaeota	Halobacteria
k141_1011036_length_2715_cov_50.4079	0.00222882	Archaea	Euryarchaeota	Halobacteria
k141_101136_length_4019_cov_264.7767	0.00365268	Archaea	Euryarchaeota	Halobacteria
k141_1011725_length_1707_cov_59.9834	0.00425168	Archaea	Euryarchaeota	Halobacteria
k141_1011829_length_1642_cov_22.1113	0.00523115	Archaea	Euryarchaeota	Halobacteria
k141_1012132_length_2142_cov_55.7966	0.00762817	Archaea	Euryarchaeota	Halobacteria
k141_1012319_length_3972_cov_43.0000	0.0032025	Archaea	Euryarchaeota	Halobacteria
k141_1012365_length_7135_cov_82.2382	0.00583474	Archaea	Euryarchaeota	Halobacteria
k141_1012813_length_3362_cov_87.1108	0.00176739	Archaea	Euryarchaeota	Halobacteria
k141_1013046_length_3336_cov_80.4310	0.00812664	Archaea	Euryarchaeota	Halobacteria
k141_1013530_length_2065_cov_40.9751	0.0048977	Archaea	Euryarchaeota	Halobacteria
k141_1013734_length_3591_cov_21.9409	0.00153302	Archaea	Euryarchaeota	Halobacteria
k141_10138_length_6485_cov_32.3064	0.00514642	Archaea	Euryarchaeota	Halobacteria
k141_1013957_length_4058_cov_39.0720	0.00256675	Archaea	Euryarchaeota	Halobacteria
k141_1013995_length_4785_cov_68.0515	0.00158204	Archaea	Euryarchaeota	Halobacteria
k141_1014008_length_3115_cov_28.0000	0.00283257	Archaea	Euryarchaeota	Halobacteria
k141_1014339_length_4100_cov_27.5640	0.00556595	Archaea	Euryarchaeota	Halobacteria
k141_1014474_length_2831_cov_19.0000	0.000607094	Archaea	Euryarchaeota	Halobacteria
k141_1014744_length_3101_cov_111.8294	0.0226297	Archaea	Euryarchaeota	Halobacteria
k141_1015447_length_1822_cov_96.6663	0.00207197	Archaea	Euryarchaeota	Halobacteria
k141_1015480_length_2099_cov_87.9101	0.00472619	Archaea	Euryarchaeota	Halobacteria
k141_1015727_length_3282_cov_72.7147	0.00293917	Archaea	Euryarchaeota	Halobacteria
k141_1015935_length_4072_cov_52.6238	0.00247616	Archaea	Euryarchaeota	Halobacteria
k141_1015982_length_2168_cov_80.3187	0.00513976	Archaea	Euryarchaeota	Halobacteria
k141_1016185_length_2070_cov_26.1317	0.00201844	Archaea	Euryarchaeota	Halobacteria
k141_1016375_length_3942_cov_54.4736	0.00225019	Archaea	Euryarchaeota	Halobacteria
k141_1016587_length_3077_cov_59.1012	0.006746	Archaea	Euryarchaeota	Halobacteria
k141_101679_length_3456_cov_94.8697	0.00859444	Archaea	Euryarchaeota	Halobacteria
k141_1016897_length_7532_cov_26.4661	0.0118164	Archaea	Euryarchaeota	Halobacteria
k141_101705_length_11509_cov_32.5296	0.00110899	Archaea	Euryarchaeota	Halobacteria
k141_1017074_length_1538_cov_39.8890	0.00382521	Archaea	Euryarchaeota	Halobacteria
k141_1017158_length_13512_cov_101.1384	0.0011057	Archaea	Euryarchaeota	Halobacteria
k141_1017389_length_4734_cov_74.6373	0.00449585	Archaea	Euryarchaeota	Halobacteria
k141_1017496_length_14443_cov_79.4711	0.00101822	Archaea	Euryarchaeota	Halobacteria
k141_101773_length_4659_cov_265.7083	0.0184164	Archaea	Euryarchaeota	Halobacteria
k141_1017852_length_5456_cov_27.0000	0.00220461	Archaea	Euryarchaeota	Halobacteria
k141_1017952_length_9599_cov_56.9499	0.00354746	Archaea	Euryarchaeota	Halobacteria
k141_1018079_length_2216_cov_48.5513	0.00472165	Archaea	Euryarchaeota	Halobacteria
k141_1018575_length_3968_cov_71.1163	0.00432343	Archaea	Euryarchaeota	Halobacteria
k141_1018852_length_2643_cov_16.0000	0.00526587	Archaea	Euryarchaeota	Halobacteria
k141_1019690_length_12358_cov_47.8558	0.00357812	Archaea	Euryarchaeota	Halobacteria
k141_1019904_length_1761_cov_42.3333	0.00464367	Archaea	Euryarchaeota	Halobacteria
k141_1019929_length_1888_cov_46.4562	0.00158001	Archaea	Euryarchaeota	Halobacteria
k141_1019978_length_2399_cov_145.0000	0.00709482	Archaea	Euryarchaeota	Halobacteria
k141_1020234_length_3260_cov_60.5691	0.00398011	Archaea	Euryarchaeota	Halobacteria
k141_1020362_length_2106_cov_58.0000	0.00212011	Archaea	Euryarchaeota	Halobacteria
k141_1020945_length_1761_cov_18.0000	0.00286387	Archaea	Euryarchaeota	Halobacteria
k141_1021427_length_6957_cov_92.2961	0.00576407	Archaea	Euryarchaeota	Halobacteria
k141_1021613_length_3032_cov_79.0889	0.00183637	Archaea	Euryarchaeota	Halobacteria
k141_1021752_length_5927_cov_120.8069	0.0144022	Archaea	Euryarchaeota	Halobacteria
k141_1022203_length_4563_cov_63.5997	0.004427	Archaea	Euryarchaeota	Halobacteria
k141_1022621_length_6506_cov_35.4976	0.00199886	Archaea	Euryarchaeota	Halobacteria
k141_1022731_length_4153_cov_38.7836	0.00444719	Archaea	Euryarchaeota	Halobacteria
k141_1022964_length_14451_cov_91.8972	0.0103817	Archaea	Euryarchaeota	Halobacteria
k141_1023080_length_5186_cov_61.3314	0.00480957	Archaea	Euryarchaeota	Halobacteria
k141_1023178_length_9527_cov_60.1471	0.000679053	Archaea	Euryarchaeota	Halobacteria
k141_1023408_length_2613_cov_78.5101	0.00669453	Archaea	Euryarchaeota	Halobacteria
k141_1023531_length_2831_cov_23.0706	0.00128333	Archaea	Euryarchaeota	Halobacteria
k141_1023877_length_7201_cov_35.0990	0.00247272	Archaea	Euryarchaeota	Halobacteria
k141_1023906_length_4882_cov_54.0000	0.000418346	Archaea	Euryarchaeota	Halobacteria
k141_1024112_length_8336_cov_58.5142	0.00175112	Archaea	Euryarchaeota	Halobacteria
k141_1024415_length_4590_cov_74.4956	0.00448024	Archaea	Euryarchaeota	Halobacteria
k141_1024556_length_3948_cov_66.4917	0.00386769	Archaea	Euryarchaeota	Halobacteria
k141_1025135_length_1650_cov_10.6302	0.00303479	Archaea	Euryarchaeota	Halobacteria
k141_1025485_length_2527_cov_84.6710	0.00497953	Archaea	Euryarchaeota	Halobacteria
k141_1025547_length_6071_cov_75.8868	0.00351089	Archaea	Euryarchaeota	Halobacteria
k141_1025828_length_2542_cov_22.0000	0.00150626	Archaea	Euryarchaeota	Halobacteria
k141_102607_length_5947_cov_96.1183	0.0023665	Archaea	Euryarchaeota	Halobacteria
k141_1026305_length_3097_cov_94.3572	0.00374669	Archaea	Euryarchaeota	Halobacteria
k141_1026323_length_2647_cov_33.9617	0.00304653	Archaea	Euryarchaeota	Halobacteria
k141_102656_length_5432_cov_49.5596	0.00455704	Archaea	Euryarchaeota	Halobacteria
k141_1026714_length_3150_cov_113.2017	0.0069051	Archaea	Euryarchaeota	Halobacteria
k141_1026938_length_4925_cov_73.6890	0.00727748	Archaea	Euryarchaeota	Halobacteria
k141_1027327_length_7641_cov_111.3775	0.00454641	Archaea	Euryarchaeota	Halobacteria
k141_10275_length_4650_cov_85.2056	0.0013212	Archaea	Euryarchaeota	Halobacteria
k141_1027689_length_3141_cov_28.0000	0.0025905	Archaea	Euryarchaeota	Halobacteria
k141_1027795_length_9561_cov_64.8339	0.00662601	Archaea	Euryarchaeota	Halobacteria
k141_10280_length_8761_cov_66.7316	0.00342229	Archaea	Euryarchaeota	Halobacteria
k141_1028727_length_5869_cov_33.0000	0.00205851	Archaea	Euryarchaeota	Halobacteria
k141_1029035_length_1601_cov_55.3253	0.00519396	Archaea	Euryarchaeota	Halobacteria
k141_1029055_length_4927_cov_57.1396	0.00283319	Archaea	Euryarchaeota	Halobacteria
k141_1029061_length_3436_cov_33.0000	0.000994156	Archaea	Euryarchaeota	Halobacteria
k141_10301_length_2491_cov_81.7374	0.00262162	Archaea	Euryarchaeota	Halobacteria
k141_1030490_length_1631_cov_17.0000	0.000980243	Archaea	Euryarchaeota	Halobacteria
k141_1030499_length_3185_cov_86.0995	0.00364496	Archaea	Euryarchaeota	Halobacteria
k141_1030608_length_2261_cov_29.4575	0.0033571	Archaea	Euryarchaeota	Halobacteria
k141_103093_length_3880_cov_59.2819	0.00228155	Archaea	Euryarchaeota	Halobacteria
k141_1030994_length_6248_cov_71.2872	0.00141067	Archaea	Euryarchaeota	Halobacteria
k141_1031274_length_3726_cov_78.9933	0.00240951	Archaea	Euryarchaeota	Halobacteria
k141_1031494_length_6390_cov_52.8710	0.00569691	Archaea	Euryarchaeota	Halobacteria
k141_1031560_length_3306_cov_39.0000	0.00444371	Archaea	Euryarchaeota	Halobacteria
k141_1031725_length_9980_cov_118.5545	0.00497966	Archaea	Euryarchaeota	Halobacteria
k141_1032000_length_3187_cov_66.7006	0.00328498	Archaea	Euryarchaeota	Halobacteria
k141_1032047_length_2198_cov_72.6242	0.00176544	Archaea	Euryarchaeota	Halobacteria
k141_1032314_length_1590_cov_101.8440	0.00192365	Archaea	Euryarchaeota	Halobacteria
k141_1032468_length_15462_cov_107.0231	0.000745157	Archaea	Euryarchaeota	Halobacteria
k141_1032738_length_3422_cov_65.3054	0.00502311	Archaea	Euryarchaeota	Halobacteria
k141_1032959_length_5188_cov_44.2542	0.00258349	Archaea	Euryarchaeota	Halobacteria
k141_1032982_length_13697_cov_143.7481	0.0032048	Archaea	Euryarchaeota	Halobacteria
k141_103337_length_2685_cov_342.4851	0.00395507	Archaea	Euryarchaeota	Halobacteria
k141_1033760_length_4286_cov_110.6717	0.014989	Archaea	Euryarchaeota	Halobacteria
k141_1033966_length_4373_cov_37.1174	0.00486724	Archaea	Euryarchaeota	Halobacteria
k141_1034005_length_9035_cov_77.8697	0.00560958	Archaea	Euryarchaeota	Halobacteria
k141_1034050_length_9594_cov_55.9920	0.00337645	Archaea	Euryarchaeota	Halobacteria
k141_1034496_length_7430_cov_50.8557	0.00116645	Archaea	Euryarchaeota	Halobacteria
k141_1034672_length_5103_cov_140.5022	0.00301896	Archaea	Euryarchaeota	Halobacteria
k141_1034847_length_10817_cov_306.8158	0.0024411	Archaea	Euryarchaeota	Halobacteria
k141_103510_length_2429_cov_69.3177	0.00427911	Archaea	Euryarchaeota	Halobacteria
k141_1035325_length_5527_cov_48.0342	0.0038702	Archaea	Euryarchaeota	Halobacteria
k141_1036663_length_2625_cov_98.2878	0.0114889	Archaea	Euryarchaeota	Halobacteria
k141_1036906_length_1575_cov_96.9609	0.0240134	Archaea	Euryarchaeota	Halobacteria
k141_1037063_length_2210_cov_28.4857	0.00892061	Archaea	Euryarchaeota	Halobacteria
k141_1037380_length_7146_cov_75.2715	0.00263451	Archaea	Euryarchaeota	Halobacteria
k141_103763_length_8402_cov_112.0119	0.0061685	Archaea	Euryarchaeota	Halobacteria
k141_1037975_length_2957_cov_23.0000	0.00385824	Archaea	Euryarchaeota	Halobacteria
k141_1038041_length_3092_cov_61.0000	0.00254693	Archaea	Euryarchaeota	Halobacteria
k141_1038119_length_2230_cov_36.0000	0.00331443	Archaea	Euryarchaeota	Halobacteria
k141_1038250_length_9956_cov_69.4601	0.00216561	Archaea	Euryarchaeota	Halobacteria
k141_103856_length_17947_cov_55.5964	0.00318009	Archaea	Euryarchaeota	Halobacteria
k141_1038842_length_4884_cov_77.6812	0.00686011	Archaea	Euryarchaeota	Halobacteria
k141_1039005_length_7847_cov_38.7056	0.0015027	Archaea	Euryarchaeota	Halobacteria
k141_1039441_length_2549_cov_104.1042	0.00639054	Archaea	Euryarchaeota	Halobacteria
k141_1039710_length_5272_cov_66.8445	0.0065032	Archaea	Euryarchaeota	Halobacteria
k141_1039778_length_4274_cov_50.9356	0.00102397	Archaea	Euryarchaeota	Halobacteria
k141_1039808_length_2699_cov_73.3651	0.00442253	Archaea	Euryarchaeota	Halobacteria
k141_1039835_length_12945_cov_55.3693	0.000867473	Archaea	Euryarchaeota	Halobacteria
k141_1040001_length_3301_cov_17.0000	0.00427331	Archaea	Euryarchaeota	Halobacteria
k141_1040408_length_6568_cov_77.1774	0.00416322	Archaea	Euryarchaeota	Halobacteria
k141_1040546_length_3269_cov_127.8552	0.0161477	Archaea	Euryarchaeota	Halobacteria
k141_1040551_length_2472_cov_75.8945	0.0031347	Archaea	Euryarchaeota	Halobacteria
k141_104069_length_2589_cov_57.1630	0.0131757	Archaea	Euryarchaeota	Halobacteria
k141_1040956_length_3916_cov_68.6260	0.00413529	Archaea	Euryarchaeota	Halobacteria
k141_1040959_length_4893_cov_19.0000	0.000255829	Archaea	Euryarchaeota	Halobacteria
k141_1041038_length_5444_cov_31.1744	0.00277593	Archaea	Euryarchaeota	Halobacteria
k141_104135_length_11879_cov_90.0096	0.00490406	Archaea	Euryarchaeota	Halobacteria
k141_1041359_length_3891_cov_27.2037	0.00235592	Archaea	Euryarchaeota	Halobacteria
k141_1041546_length_2447_cov_44.4350	0.00265172	Archaea	Euryarchaeota	Halobacteria
k141_1041736_length_4157_cov_30.0000	0.00200606	Archaea	Euryarchaeota	Halobacteria
k141_104183_length_2107_cov_312.7706	0.00391553	Archaea	Euryarchaeota	Halobacteria
k141_1041848_length_6193_cov_79.9052	0.00777984	Archaea	Euryarchaeota	Halobacteria
k141_1042456_length_3621_cov_40.1730	0.00153092	Archaea	Euryarchaeota	Halobacteria
k141_104290_length_1899_cov_79.7088	0.00446901	Archaea	Euryarchaeota	Halobacteria
k141_1043071_length_4923_cov_61.6627	0.00107891	Archaea	Euryarchaeota	Halobacteria
k141_1043263_length_4901_cov_60.0294	0.00193031	Archaea	Euryarchaeota	Halobacteria
k141_104355_length_2981_cov_65.7021	0.0045669	Archaea	Euryarchaeota	Halobacteria
k141_1043713_length_6567_cov_53.8505	0.00223175	Archaea	Euryarchaeota	Halobacteria
k141_1043870_length_7593_cov_64.3443	0.00127325	Archaea	Euryarchaeota	Halobacteria
k141_1043969_length_2680_cov_80.2300	0.00547139	Archaea	Euryarchaeota	Halobacteria
k141_1043996_length_3689_cov_102.4318	0.00550781	Archaea	Euryarchaeota	Halobacteria
k141_104421_length_1501_cov_89.5471	0.00864258	Archaea	Euryarchaeota	Halobacteria
k141_1044346_length_2470_cov_85.4727	0.00509066	Archaea	Euryarchaeota	Halobacteria
k141_1044359_length_4981_cov_24.7372	0.00240672	Archaea	Euryarchaeota	Halobacteria
k141_1044971_length_5594_cov_56.0238	0.00459585	Archaea	Euryarchaeota	Halobacteria
k141_1044990_length_4166_cov_86.5111	0.00428104	Archaea	Euryarchaeota	Halobacteria
k141_104508_length_8442_cov_485.3537	0.003564	Archaea	Euryarchaeota	Halobacteria
k141_1045186_length_4944_cov_42.1961	0.00476259	Archaea	Euryarchaeota	Halobacteria
k141_1045334_length_1557_cov_56.1808	0.00492942	Archaea	Euryarchaeota	Halobacteria
k141_1045597_length_8527_cov_68.6002	0.00573802	Archaea	Euryarchaeota	Halobacteria
k141_10456_length_4760_cov_91.9247	0.00212442	Archaea	Euryarchaeota	Halobacteria
k141_1045683_length_3632_cov_54.5692	0.00143188	Archaea	Euryarchaeota	Halobacteria
k141_10458_length_2531_cov_79.0950	0.00133643	Archaea	Euryarchaeota	Halobacteria
k141_1045852_length_9215_cov_37.2972	0.0134523	Archaea	Euryarchaeota	Halobacteria
k141_1046402_length_2289_cov_60.1038	0.0214963	Archaea	Euryarchaeota	Halobacteria
k141_1046411_length_6592_cov_78.2631	0.00183138	Archaea	Euryarchaeota	Halobacteria
k141_104662_length_3268_cov_53.3131	0.00448825	Archaea	Euryarchaeota	Halobacteria
k141_1046731_length_4448_cov_88.3130	0.0362005	Archaea	Euryarchaeota	Halobacteria
k141_1047114_length_2749_cov_58.8075	0.00163348	Archaea	Euryarchaeota	Halobacteria
k141_1047362_length_4771_cov_67.5793	0.00302212	Archaea	Euryarchaeota	Halobacteria
k141_1047866_length_10464_cov_62.0274	0.00257037	Archaea	Euryarchaeota	Halobacteria
k141_1047955_length_4193_cov_44.3922	0.00465151	Archaea	Euryarchaeota	Halobacteria
k141_1048402_length_5572_cov_50.0562	0.00380264	Archaea	Euryarchaeota	Halobacteria
k141_1048773_length_23300_cov_75.7590	0.00214841	Archaea	Euryarchaeota	Halobacteria
k141_1048816_length_2830_cov_81.0506	0.00580773	Archaea	Euryarchaeota	Halobacteria
k141_1049146_length_4227_cov_46.5294	0.00332706	Archaea	Euryarchaeota	Halobacteria
k141_1049177_length_3250_cov_51.1602	0.00221993	Archaea	Euryarchaeota	Halobacteria
k141_1049355_length_11394_cov_39.0000	0.0019371	Archaea	Euryarchaeota	Halobacteria
k141_1049687_length_3925_cov_107.8190	0.00423787	Archaea	Euryarchaeota	Halobacteria
k141_1050164_length_2341_cov_57.0268	0.00574648	Archaea	Euryarchaeota	Halobacteria
k141_1050183_length_3207_cov_41.7133	0.00203368	Archaea	Euryarchaeota	Halobacteria
k141_1050360_length_4405_cov_40.9371	0.00251142	Archaea	Euryarchaeota	Halobacteria
k141_105039_length_1812_cov_106.7768	0.00331821	Archaea	Euryarchaeota	Halobacteria
k141_1050409_length_2605_cov_26.5398	0.00113879	Archaea	Euryarchaeota	Halobacteria
k141_1050459_length_7579_cov_42.0000	0.000858454	Archaea	Euryarchaeota	Halobacteria
k141_105061_length_8334_cov_73.2270	0.0042078	Archaea	Euryarchaeota	Halobacteria
k141_1050838_length_20105_cov_49.8124	0.00135701	Archaea	Euryarchaeota	Halobacteria
k141_1051030_length_3273_cov_28.0000	0.00095168	Archaea	Euryarchaeota	Halobacteria
k141_1051263_length_5443_cov_65.4510	0.00140051	Archaea	Euryarchaeota	Halobacteria
k141_1051358_length_2593_cov_59.9462	0.00432607	Archaea	Euryarchaeota	Halobacteria
k141_1051432_length_3562_cov_38.6557	0.00622036	Archaea	Euryarchaeota	Halobacteria
k141_105156_length_3089_cov_106.5129	0.00395894	Archaea	Euryarchaeota	Halobacteria
k141_1051683_length_6703_cov_80.2080	0.00328635	Archaea	Euryarchaeota	Halobacteria
k141_1051720_length_5574_cov_58.8546	0.00358408	Archaea	Euryarchaeota	Halobacteria
k141_1051881_length_4984_cov_33.0000	0.00488272	Archaea	Euryarchaeota	Halobacteria
k141_1051906_length_1654_cov_142.3681	0.00663458	Archaea	Euryarchaeota	Halobacteria
k141_1051942_length_3665_cov_85.2699	0.00427831	Archaea	Euryarchaeota	Halobacteria
k141_1052056_length_2039_cov_91.5669	0.004529	Archaea	Euryarchaeota	Halobacteria
k141_10522_length_4049_cov_95.0548	0.00500744	Archaea	Euryarchaeota	Halobacteria
k141_105227_length_2280_cov_340.0164	0.0268337	Archaea	Euryarchaeota	Halobacteria
k141_1052286_length_5701_cov_57.8574	0.000992552	Archaea	Euryarchaeota	Halobacteria
k141_1052425_length_3905_cov_37.8650	0.00198342	Archaea	Euryarchaeota	Halobacteria
k141_1052765_length_23978_cov_50.6388	0.0028989	Archaea	Euryarchaeota	Halobacteria
k141_105284_length_11727_cov_52.3243	0.00385527	Archaea	Euryarchaeota	Halobacteria
k141_105320_length_3569_cov_8.7477	0.00230173	Archaea	Euryarchaeota	Halobacteria
k141_1053303_length_8610_cov_76.3965	0.0043721	Archaea	Euryarchaeota	Halobacteria
k141_1053319_length_2760_cov_159.2257	0.00277033	Archaea	Euryarchaeota	Halobacteria
k141_105363_length_2808_cov_138.1635	0.00375132	Archaea	Euryarchaeota	Halobacteria
k141_1053725_length_10236_cov_73.4668	0.00834428	Archaea	Euryarchaeota	Halobacteria
k141_1053855_length_2200_cov_94.2870	0.00591604	Archaea	Euryarchaeota	Halobacteria
k141_105402_length_4424_cov_72.1336	0.0045876	Archaea	Euryarchaeota	Halobacteria
k141_1054435_length_2401_cov_107.6000	0.0048728	Archaea	Euryarchaeota	Halobacteria
k141_1054545_length_5961_cov_65.2737	0.00333181	Archaea	Euryarchaeota	Halobacteria
k141_1054695_length_3369_cov_18.6406	0.0011191	Archaea	Euryarchaeota	Halobacteria
k141_1054711_length_4167_cov_55.0000	0.00379666	Archaea	Euryarchaeota	Halobacteria
k141_1055442_length_4279_cov_88.9891	0.00386264	Archaea	Euryarchaeota	Halobacteria
k141_1055524_length_1832_cov_82.7581	0.0509468	Archaea	Euryarchaeota	Halobacteria
k141_1055755_length_6475_cov_52.3677	0.00177801	Archaea	Euryarchaeota	Halobacteria
k141_1055870_length_1776_cov_46.7498	0.00318503	Archaea	Euryarchaeota	Halobacteria
k141_1055930_length_2903_cov_94.5333	0.00307429	Archaea	Euryarchaeota	Halobacteria
k141_1056138_length_3716_cov_76.7133	0.00414457	Archaea	Euryarchaeota	Halobacteria
k141_1056158_length_3913_cov_64.5194	0.00708106	Archaea	Euryarchaeota	Halobacteria
k141_1056401_length_4103_cov_74.2670	0.004122	Archaea	Euryarchaeota	Halobacteria
k141_1056722_length_4690_cov_74.1372	0.00422437	Archaea	Euryarchaeota	Halobacteria
k141_1056882_length_11338_cov_59.7241	0.00177923	Archaea	Euryarchaeota	Halobacteria
k141_1056901_length_2371_cov_9.0000	0.00371603	Archaea	Euryarchaeota	Halobacteria
k141_1056918_length_9108_cov_66.5014	0.00117982	Archaea	Euryarchaeota	Halobacteria
k141_1057362_length_6153_cov_63.9892	0.00456077	Archaea	Euryarchaeota	Halobacteria
k141_1058110_length_7719_cov_66.3666	0.00241909	Archaea	Euryarchaeota	Halobacteria
k141_1058175_length_8888_cov_69.4141	0.00198481	Archaea	Euryarchaeota	Halobacteria
k141_1058275_length_4980_cov_66.3249	0.00495783	Archaea	Euryarchaeota	Halobacteria
k141_1058509_length_4046_cov_54.1560	0.00455354	Archaea	Euryarchaeota	Halobacteria
k141_1058843_length_8062_cov_120.0625	0.022147	Archaea	Euryarchaeota	Halobacteria
k141_105909_length_1703_cov_70.5743	0.00735655	Archaea	Euryarchaeota	Halobacteria
k141_1059107_length_1641_cov_123.0000	0.00458579	Archaea	Euryarchaeota	Halobacteria
k141_1059112_length_1601_cov_61.9295	0.00434343	Archaea	Euryarchaeota	Halobacteria
k141_1059265_length_16614_cov_84.9449	0.00414074	Archaea	Euryarchaeota	Halobacteria
k141_105927_length_3018_cov_181.5245	0.00436565	Archaea	Euryarchaeota	Halobacteria
k141_1059300_length_1632_cov_83.3260	0.029522	Archaea	Euryarchaeota	Halobacteria
k141_1059482_length_8412_cov_36.6998	0.00103442	Archaea	Euryarchaeota	Halobacteria
k141_1060032_length_6606_cov_70.0679	0.00162249	Archaea	Euryarchaeota	Halobacteria
k141_1060740_length_2097_cov_68.9836	0.00311744	Archaea	Euryarchaeota	Halobacteria
k141_1061199_length_1540_cov_69.1322	0.00185772	Archaea	Euryarchaeota	Halobacteria
k141_1061286_length_8033_cov_45.5091	0.000650509	Archaea	Euryarchaeota	Halobacteria
k141_1061290_length_14461_cov_59.1004	0.000776304	Archaea	Euryarchaeota	Halobacteria
k141_1061310_length_7509_cov_92.8590	0.00459717	Archaea	Euryarchaeota	Halobacteria
k141_106147_length_4204_cov_91.4807	0.00214907	Archaea	Euryarchaeota	Halobacteria
k141_1061725_length_13275_cov_155.9737	0.00560356	Archaea	Euryarchaeota	Halobacteria
k141_1061909_length_3438_cov_161.3955	0.00510362	Archaea	Euryarchaeota	Halobacteria
k141_1062347_length_1838_cov_26.8167	0.00327974	Archaea	Euryarchaeota	Halobacteria
k141_1062653_length_2923_cov_36.8016	0.00357599	Archaea	Euryarchaeota	Halobacteria
k141_1063448_length_6595_cov_68.1494	0.00293879	Archaea	Euryarchaeota	Halobacteria
k141_1063534_length_16888_cov_102.7143	0.000846016	Archaea	Euryarchaeota	Halobacteria
k141_1063605_length_3134_cov_117.3465	0.0337822	Archaea	Euryarchaeota	Halobacteria
k141_1063656_length_1565_cov_48.0000	0.00396264	Archaea	Euryarchaeota	Halobacteria
k141_1063916_length_20441_cov_46.9077	0.00191851	Archaea	Euryarchaeota	Halobacteria
k141_1064140_length_4531_cov_70.0043	0.00179274	Archaea	Euryarchaeota	Halobacteria
k141_1064294_length_1705_cov_412.0000	0.00779402	Archaea	Euryarchaeota	Halobacteria
k141_1064295_length_10541_cov_231.8216	0.00386485	Archaea	Euryarchaeota	Halobacteria
k141_1064432_length_3081_cov_74.3265	0.00287132	Archaea	Euryarchaeota	Halobacteria
k141_1064444_length_2963_cov_37.0000	0.00090123	Archaea	Euryarchaeota	Halobacteria
k141_1064766_length_3404_cov_22.2326	0.0054505	Archaea	Euryarchaeota	Halobacteria
k141_1065391_length_3269_cov_25.0000	0.00301569	Archaea	Euryarchaeota	Halobacteria
k141_1065628_length_7086_cov_56.7545	0.00163163	Archaea	Euryarchaeota	Halobacteria
k141_106603_length_2894_cov_58.6062	0.00513846	Archaea	Euryarchaeota	Halobacteria
k141_1066131_length_3611_cov_60.7046	0.000956076	Archaea	Euryarchaeota	Halobacteria
k141_1066676_length_1758_cov_60.4663	0.00530128	Archaea	Euryarchaeota	Halobacteria
k141_1066700_length_1551_cov_373.2837	0.0108469	Archaea	Euryarchaeota	Halobacteria
k141_1066925_length_2903_cov_54.4594	0.00301819	Archaea	Euryarchaeota	Halobacteria
k141_1067009_length_2557_cov_73.0944	0.00384088	Archaea	Euryarchaeota	Halobacteria
k141_1067226_length_8848_cov_83.4308	0.00510369	Archaea	Euryarchaeota	Halobacteria
k141_1067281_length_2679_cov_32.4165	0.00189506	Archaea	Euryarchaeota	Halobacteria
k141_1067591_length_4091_cov_36.0000	0.000458546	Archaea	Euryarchaeota	Halobacteria
k141_1067646_length_3812_cov_73.4963	0.00202468	Archaea	Euryarchaeota	Halobacteria
k141_106765_length_2762_cov_22.0000	0.000884251	Archaea	Euryarchaeota	Halobacteria
k141_1067700_length_9919_cov_125.5444	0.00422748	Archaea	Euryarchaeota	Halobacteria
k141_1067906_length_1802_cov_43.0909	0.00422208	Archaea	Euryarchaeota	Halobacteria
k141_1067918_length_15423_cov_90.1023	0.00296989	Archaea	Euryarchaeota	Halobacteria
k141_1068044_length_5165_cov_69.1071	0.00526982	Archaea	Euryarchaeota	Halobacteria
k141_1068395_length_9666_cov_46.8940	0.000456384	Archaea	Euryarchaeota	Halobacteria
k141_1068800_length_2549_cov_87.5727	0.00765772	Archaea	Euryarchaeota	Halobacteria
k141_1068921_length_2053_cov_76.7563	0.00633568	Archaea	Euryarchaeota	Halobacteria
k141_106912_length_3935_cov_54.9444	0.00380888	Archaea	Euryarchaeota	Halobacteria
k141_1069217_length_3085_cov_63.0724	0.00728856	Archaea	Euryarchaeota	Halobacteria
k141_1069318_length_2276_cov_51.5208	0.00218315	Archaea	Euryarchaeota	Halobacteria
k141_1069514_length_4158_cov_18.0000	0.000671399	Archaea	Euryarchaeota	Halobacteria
k141_1069579_length_3795_cov_152.0000	0.00515612	Archaea	Euryarchaeota	Halobacteria
k141_106971_length_25615_cov_226.9348	0.00213252	Archaea	Euryarchaeota	Halobacteria
k141_1069734_length_5522_cov_76.3130	0.00782753	Archaea	Euryarchaeota	Halobacteria
k141_1069745_length_3386_cov_20.0693	0.00197644	Archaea	Euryarchaeota	Halobacteria
k141_107038_length_7962_cov_47.7330	0.00321763	Archaea	Euryarchaeota	Halobacteria
k141_107061_length_6671_cov_51.4116	0.00428677	Archaea	Euryarchaeota	Halobacteria
k141_1070887_length_3376_cov_84.5382	0.00840409	Archaea	Euryarchaeota	Halobacteria
k141_1070902_length_3603_cov_65.6060	0.00102298	Archaea	Euryarchaeota	Halobacteria
k141_1070928_length_32255_cov_112.7868	0.000917231	Archaea	Euryarchaeota	Halobacteria
k141_1071050_length_2443_cov_65.6377	0.00692595	Archaea	Euryarchaeota	Halobacteria
k141_1071190_length_28307_cov_80.5103	0.00298415	Archaea	Euryarchaeota	Halobacteria
k141_1071239_length_1884_cov_38.0000	0.00120996	Archaea	Euryarchaeota	Halobacteria
k141_1071288_length_2605_cov_164.7886	0.021413	Archaea	Euryarchaeota	Halobacteria
k141_1071301_length_2481_cov_19.2675	0.0135571	Archaea	Euryarchaeota	Halobacteria
k141_1071373_length_3747_cov_35.2182	0.00288888	Archaea	Euryarchaeota	Halobacteria
k141_1071457_length_3255_cov_62.5729	0.00310617	Archaea	Euryarchaeota	Halobacteria
k141_1071983_length_7061_cov_66.7945	0.00622946	Archaea	Euryarchaeota	Halobacteria
k141_10721_length_3418_cov_34.0000	0.000715099	Archaea	Euryarchaeota	Halobacteria
k141_1072121_length_1516_cov_27.8800	0.0069678	Archaea	Euryarchaeota	Halobacteria
k141_1072214_length_1579_cov_52.1460	0.0243535	Archaea	Euryarchaeota	Halobacteria
k141_107237_length_20920_cov_101.9713	0.0039847	Archaea	Euryarchaeota	Halobacteria
k141_1072571_length_28291_cov_78.5070	0.00340421	Archaea	Euryarchaeota	Halobacteria
k141_1072596_length_5283_cov_19.0000	0.00234846	Archaea	Euryarchaeota	Halobacteria
k141_1072906_length_3116_cov_112.1271	0.00102374	Archaea	Euryarchaeota	Halobacteria
k141_1073143_length_6956_cov_53.2113	0.00168249	Archaea	Euryarchaeota	Halobacteria
k141_1073152_length_5757_cov_50.4829	0.00148651	Archaea	Euryarchaeota	Halobacteria
k141_1073168_length_4954_cov_65.9134	0.00184539	Archaea	Euryarchaeota	Halobacteria
k141_107354_length_15480_cov_56.5701	0.00370067	Archaea	Euryarchaeota	Halobacteria
k141_107374_length_4287_cov_67.5386	0.00260393	Archaea	Euryarchaeota	Halobacteria
k141_1074012_length_1603_cov_45.0212	0.00335549	Archaea	Euryarchaeota	Halobacteria
k141_1074156_length_3713_cov_71.3163	0.00491854	Archaea	Euryarchaeota	Halobacteria
k141_1074226_length_4416_cov_45.0000	0.000670495	Archaea	Euryarchaeota	Halobacteria
k141_1074409_length_11237_cov_57.3132	0.00115	Archaea	Euryarchaeota	Halobacteria
k141_1074787_length_2582_cov_177.1708	0.0042322	Archaea	Euryarchaeota	Halobacteria
k141_1074874_length_4024_cov_41.4592	0.00587725	Archaea	Euryarchaeota	Halobacteria
k141_1074954_length_2639_cov_66.1761	0.00382514	Archaea	Euryarchaeota	Halobacteria
k141_107540_length_2036_cov_164.5230	0.00141391	Archaea	Euryarchaeota	Halobacteria
k141_1075921_length_1995_cov_61.8538	0.00420524	Archaea	Euryarchaeota	Halobacteria
k141_1076054_length_7730_cov_53.7387	0.000540168	Archaea	Euryarchaeota	Halobacteria
k141_107606_length_5134_cov_144.9027	0.00355275	Archaea	Euryarchaeota	Halobacteria
k141_1076401_length_5017_cov_38.0000	0.0028919	Archaea	Euryarchaeota	Halobacteria
k141_1076471_length_5812_cov_80.5172	0.001895	Archaea	Euryarchaeota	Halobacteria
k141_1076483_length_3880_cov_78.8181	0.00417312	Archaea	Euryarchaeota	Halobacteria
k141_1076492_length_3311_cov_92.6697	0.00747652	Archaea	Euryarchaeota	Halobacteria
k141_1076578_length_2507_cov_70.0093	0.00295776	Archaea	Euryarchaeota	Halobacteria
k141_1076842_length_7971_cov_55.3234	0.00717563	Archaea	Euryarchaeota	Halobacteria
k141_1076932_length_5200_cov_61.7642	0.00269253	Archaea	Euryarchaeota	Halobacteria
k141_1077081_length_3199_cov_73.4264	0.000725581	Archaea	Euryarchaeota	Halobacteria
k141_1077395_length_3232_cov_39.0000	0.00591942	Archaea	Euryarchaeota	Halobacteria
k141_107759_length_3780_cov_68.1492	0.0199901	Archaea	Euryarchaeota	Halobacteria
k141_1077629_length_5099_cov_55.1156	0.00304585	Archaea	Euryarchaeota	Halobacteria
k141_1077651_length_1744_cov_61.1578	0.00351966	Archaea	Euryarchaeota	Halobacteria
k141_1077853_length_1982_cov_78.3954	0.0041053	Archaea	Euryarchaeota	Halobacteria
k141_107799_length_3034_cov_39.3415	0.00697789	Archaea	Euryarchaeota	Halobacteria
k141_1078227_length_2999_cov_109.0672	0.0084479	Archaea	Euryarchaeota	Halobacteria
k141_1078238_length_2052_cov_4.8639	0.00982616	Archaea	Euryarchaeota	Halobacteria
k141_1078461_length_2948_cov_47.3890	0.00448	Archaea	Euryarchaeota	Halobacteria
k141_107856_length_3665_cov_33.8479	0.0059734	Archaea	Euryarchaeota	Halobacteria
k141_1078746_length_4790_cov_69.0000	0.00165302	Archaea	Euryarchaeota	Halobacteria
k141_1078948_length_4572_cov_34.0000	0.000980447	Archaea	Euryarchaeota	Halobacteria
k141_107933_length_3952_cov_27.0000	0.00330307	Archaea	Euryarchaeota	Halobacteria
k141_1079481_length_3317_cov_66.3149	0.00428004	Archaea	Euryarchaeota	Halobacteria
k141_1079863_length_1893_cov_46.9349	0.000734504	Archaea	Euryarchaeota	Halobacteria
k141_1080004_length_2525_cov_171.5717	0.00127752	Archaea	Euryarchaeota	Halobacteria
k141_1080070_length_2698_cov_20.0000	0.00484276	Archaea	Euryarchaeota	Halobacteria
k141_1080207_length_11894_cov_49.1826	0.000999802	Archaea	Euryarchaeota	Halobacteria
k141_1080470_length_8757_cov_42.1473	0.00251919	Archaea	Euryarchaeota	Halobacteria
k141_108059_length_4363_cov_46.8735	0.00230372	Archaea	Euryarchaeota	Halobacteria
k141_1081239_length_4513_cov_44.0137	0.00145912	Archaea	Euryarchaeota	Halobacteria
k141_1081713_length_8044_cov_80.2060	0.00331147	Archaea	Euryarchaeota	Halobacteria
k141_1082176_length_2599_cov_16.0000	0.000310992	Archaea	Euryarchaeota	Halobacteria
k141_108247_length_19334_cov_111.7986	0.00437053	Archaea	Euryarchaeota	Halobacteria
k141_1082489_length_4303_cov_104.1269	0.00264981	Archaea	Euryarchaeota	Halobacteria
k141_1082700_length_1545_cov_38.0000	0.0015435	Archaea	Euryarchaeota	Halobacteria
k141_1082755_length_2532_cov_67.3375	0.00573811	Archaea	Euryarchaeota	Halobacteria
k141_1082856_length_2577_cov_80.1039	0.00924104	Archaea	Euryarchaeota	Halobacteria
k141_1082903_length_2378_cov_33.0000	0.00136634	Archaea	Euryarchaeota	Halobacteria
k141_1082984_length_3146_cov_14.0000	0.00170142	Archaea	Euryarchaeota	Halobacteria
k141_1082990_length_1945_cov_21.0155	0.00386326	Archaea	Euryarchaeota	Halobacteria
k141_1083072_length_3947_cov_83.3008	0.00455958	Archaea	Euryarchaeota	Halobacteria
k141_1083117_length_4675_cov_20.0000	0.000404687	Archaea	Euryarchaeota	Halobacteria
k141_108325_length_5558_cov_169.6845	0.00605726	Archaea	Euryarchaeota	Halobacteria
k141_1083383_length_2851_cov_91.7867	0.00400638	Archaea	Euryarchaeota	Halobacteria
k141_1083433_length_3761_cov_95.7000	0.00346885	Archaea	Euryarchaeota	Halobacteria
k141_1083664_length_3529_cov_20.0000	0.00205414	Archaea	Euryarchaeota	Halobacteria
k141_1084386_length_10955_cov_77.6812	0.00323737	Archaea	Euryarchaeota	Halobacteria
k141_1084456_length_8535_cov_64.5745	0.00168536	Archaea	Euryarchaeota	Halobacteria
k141_1084548_length_3515_cov_60.9769	0.00439246	Archaea	Euryarchaeota	Halobacteria
k141_1084613_length_5967_cov_80.4451	0.00350048	Archaea	Euryarchaeota	Halobacteria
k141_1085514_length_2044_cov_107.6033	0.00912304	Archaea	Euryarchaeota	Halobacteria
k141_1085535_length_10001_cov_56.1963	0.00181458	Archaea	Euryarchaeota	Halobacteria
k141_1085764_length_4631_cov_89.9915	0.00391917	Archaea	Euryarchaeota	Halobacteria
k141_108582_length_1860_cov_60.2019	0.00350347	Archaea	Euryarchaeota	Halobacteria
k141_1085821_length_4428_cov_81.2440	0.00181148	Archaea	Euryarchaeota	Halobacteria
k141_1085852_length_3058_cov_66.3195	0.00459291	Archaea	Euryarchaeota	Halobacteria
k141_108604_length_4768_cov_51.6689	0.00152673	Archaea	Euryarchaeota	Halobacteria
k141_1086078_length_11201_cov_66.5533	0.00343806	Archaea	Euryarchaeota	Halobacteria
k141_1086282_length_19373_cov_76.8940	0.00298626	Archaea	Euryarchaeota	Halobacteria
k141_1086438_length_7395_cov_51.3160	0.00213633	Archaea	Euryarchaeota	Halobacteria
k141_1086461_length_2850_cov_32.7645	0.00347777	Archaea	Euryarchaeota	Halobacteria
k141_1086625_length_3884_cov_22.3318	0.00400214	Archaea	Euryarchaeota	Halobacteria
k141_1086798_length_13524_cov_139.6772	0.00377319	Archaea	Euryarchaeota	Halobacteria
k141_1086917_length_2146_cov_90.0005	0.00402008	Archaea	Euryarchaeota	Halobacteria
k141_1086941_length_2134_cov_95.3853	0.00583543	Archaea	Euryarchaeota	Halobacteria
k141_1087184_length_3325_cov_26.0000	0.00125136	Archaea	Euryarchaeota	Halobacteria
k141_1087229_length_9973_cov_79.5577	0.00463633	Archaea	Euryarchaeota	Halobacteria
k141_1087247_length_4762_cov_74.3913	0.0057314	Archaea	Euryarchaeota	Halobacteria
k141_1087301_length_6559_cov_38.3679	0.0043331	Archaea	Euryarchaeota	Halobacteria
k141_1087947_length_2307_cov_48.1187	0.00649138	Archaea	Euryarchaeota	Halobacteria
k141_1088126_length_2607_cov_82.3702	0.0027698	Archaea	Euryarchaeota	Halobacteria
k141_1088224_length_3264_cov_89.8870	0.00251207	Archaea	Euryarchaeota	Halobacteria
k141_1088565_length_3836_cov_51.0939	0.00326473	Archaea	Euryarchaeota	Halobacteria
k141_1088575_length_2085_cov_257.8014	0.00148727	Archaea	Euryarchaeota	Halobacteria
k141_1088717_length_2159_cov_185.1155	0.0147321	Archaea	Euryarchaeota	Halobacteria
k141_1088766_length_5354_cov_29.2453	0.00208931	Archaea	Euryarchaeota	Halobacteria
k141_1089099_length_2238_cov_69.9347	0.0568548	Archaea	Euryarchaeota	Halobacteria
k141_1089102_length_2856_cov_75.3750	0.00143746	Archaea	Euryarchaeota	Halobacteria
k141_1089336_length_3133_cov_122.2687	0.0353159	Archaea	Euryarchaeota	Halobacteria
k141_10897_length_1515_cov_89.0757	0.00205739	Archaea	Euryarchaeota	Halobacteria
k141_1090112_length_3758_cov_73.6190	0.00305093	Archaea	Euryarchaeota	Halobacteria
k141_1090216_length_3553_cov_70.9446	0.00416137	Archaea	Euryarchaeota	Halobacteria
k141_1090352_length_13002_cov_35.3659	0.00293454	Archaea	Euryarchaeota	Halobacteria
k141_1091010_length_25849_cov_68.5605	0.00151569	Archaea	Euryarchaeota	Halobacteria
k141_109116_length_3037_cov_69.0066	0.00367102	Archaea	Euryarchaeota	Halobacteria
k141_1091400_length_3752_cov_67.3251	0.00239483	Archaea	Euryarchaeota	Halobacteria
k141_1091510_length_4006_cov_64.9433	0.00664512	Archaea	Euryarchaeota	Halobacteria
k141_1091605_length_2342_cov_19.9568	0.00169275	Archaea	Euryarchaeota	Halobacteria
k141_1091709_length_3934_cov_47.3973	0.0030095	Archaea	Euryarchaeota	Halobacteria
k141_1091874_length_3487_cov_52.0511	0.00202781	Archaea	Euryarchaeota	Halobacteria
k141_1091895_length_11199_cov_71.5966	0.00340481	Archaea	Euryarchaeota	Halobacteria
k141_1091911_length_4497_cov_39.0000	0.00197043	Archaea	Euryarchaeota	Halobacteria
k141_1092091_length_3260_cov_53.6252	0.00196026	Archaea	Euryarchaeota	Halobacteria
k141_1092216_length_11571_cov_31.4161	0.00106852	Archaea	Euryarchaeota	Halobacteria
k141_109230_length_4424_cov_28.0000	0.00160708	Archaea	Euryarchaeota	Halobacteria
k141_109252_length_4023_cov_53.1734	0.0036879	Archaea	Euryarchaeota	Halobacteria
k141_1092722_length_1927_cov_99.1948	0.00714169	Archaea	Euryarchaeota	Halobacteria
k141_1093122_length_3842_cov_156.4761	0.00421791	Archaea	Euryarchaeota	Halobacteria
k141_1093467_length_1866_cov_4.7391	0.00178733	Archaea	Euryarchaeota	Halobacteria
k141_109348_length_1741_cov_96.5700	0.00522849	Archaea	Euryarchaeota	Halobacteria
k141_1093571_length_1999_cov_86.8988	0.00570654	Archaea	Euryarchaeota	Halobacteria
k141_1093603_length_12152_cov_66.1679	0.00318246	Archaea	Euryarchaeota	Halobacteria
k141_1093670_length_2876_cov_57.5415	0.00587783	Archaea	Euryarchaeota	Halobacteria
k141_1093820_length_9099_cov_115.9722	0.00344651	Archaea	Euryarchaeota	Halobacteria
k141_1093857_length_3442_cov_56.0000	0.000716981	Archaea	Euryarchaeota	Halobacteria
k141_1093976_length_14977_cov_54.2334	0.00210446	Archaea	Euryarchaeota	Halobacteria
k141_109421_length_1586_cov_90.9834	0.00600511	Archaea	Euryarchaeota	Halobacteria
k141_109438_length_4486_cov_70.5270	0.00396288	Archaea	Euryarchaeota	Halobacteria
k141_109443_length_6381_cov_106.7139	0.020636	Archaea	Euryarchaeota	Halobacteria
k141_1094506_length_4040_cov_65.4175	0.00446355	Archaea	Euryarchaeota	Halobacteria
k141_109458_length_7755_cov_72.1928	0.00339381	Archaea	Euryarchaeota	Halobacteria
k141_1094651_length_7352_cov_50.9253	0.00198263	Archaea	Euryarchaeota	Halobacteria
k141_109466_length_2447_cov_79.9584	0.00600007	Archaea	Euryarchaeota	Halobacteria
k141_1094753_length_4274_cov_84.7520	0.00283008	Archaea	Euryarchaeota	Halobacteria
k141_1095093_length_1882_cov_67.3504	0.00420853	Archaea	Euryarchaeota	Halobacteria
k141_1095203_length_2591_cov_56.6812	0.0113626	Archaea	Euryarchaeota	Halobacteria
k141_1095206_length_2281_cov_81.4318	0.00354301	Archaea	Euryarchaeota	Halobacteria
k141_1095210_length_21320_cov_53.6317	0.0020335	Archaea	Euryarchaeota	Halobacteria
k141_109550_length_2425_cov_144.4492	0.00306917	Archaea	Euryarchaeota	Halobacteria
k141_1095502_length_8844_cov_72.1402	0.0034774	Archaea	Euryarchaeota	Halobacteria
k141_1095554_length_2036_cov_55.9583	0.00183093	Archaea	Euryarchaeota	Halobacteria
k141_109559_length_1996_cov_62.6005	0.00198329	Archaea	Euryarchaeota	Halobacteria
k141_1095908_length_3087_cov_59.3496	0.00101928	Archaea	Euryarchaeota	Halobacteria
k141_1096269_length_1829_cov_35.9301	0.00133842	Archaea	Euryarchaeota	Halobacteria
k141_1096509_length_4235_cov_79.9433	0.00206551	Archaea	Euryarchaeota	Halobacteria
k141_1096844_length_2646_cov_26.8036	0.00121975	Archaea	Euryarchaeota	Halobacteria
k141_1096965_length_7443_cov_82.5760	0.00208116	Archaea	Euryarchaeota	Halobacteria
k141_109704_length_2850_cov_94.7545	0.00354737	Archaea	Euryarchaeota	Halobacteria
k141_1097207_length_3789_cov_73.3753	0.00503694	Archaea	Euryarchaeota	Halobacteria
k141_1097917_length_3238_cov_97.3994	0.0140437	Archaea	Euryarchaeota	Halobacteria
k141_1097984_length_4786_cov_43.0863	0.00424272	Archaea	Euryarchaeota	Halobacteria
k141_1098156_length_2674_cov_28.0000	0.00753967	Archaea	Euryarchaeota	Halobacteria
k141_1098212_length_4435_cov_66.3754	0.00536048	Archaea	Euryarchaeota	Halobacteria
k141_1098613_length_8794_cov_48.2545	0.00268596	Archaea	Euryarchaeota	Halobacteria
k141_1098828_length_2194_cov_32.1169	0.000980203	Archaea	Euryarchaeota	Halobacteria
k141_1099083_length_1691_cov_74.6303	0.00357973	Archaea	Euryarchaeota	Halobacteria
k141_1100044_length_1967_cov_43.3193	0.0108047	Archaea	Euryarchaeota	Halobacteria
k141_1100182_length_2726_cov_68.8735	0.00177144	Archaea	Euryarchaeota	Halobacteria
k141_1100220_length_5756_cov_60.8707	0.0015407	Archaea	Euryarchaeota	Halobacteria
k141_1100574_length_8518_cov_29.6616	0.00236526	Archaea	Euryarchaeota	Halobacteria
k141_1100612_length_2109_cov_28.0000	0.000451478	Archaea	Euryarchaeota	Halobacteria
k141_1100792_length_4510_cov_114.1376	0.00671966	Archaea	Euryarchaeota	Halobacteria
k141_1100903_length_2784_cov_79.1933	0.00354958	Archaea	Euryarchaeota	Halobacteria
k141_1101046_length_9891_cov_50.7461	0.00245693	Archaea	Euryarchaeota	Halobacteria
k141_1101074_length_4718_cov_93.1866	0.00561244	Archaea	Euryarchaeota	Halobacteria
k141_1101129_length_10261_cov_64.5806	0.00262894	Archaea	Euryarchaeota	Halobacteria
k141_1101401_length_2499_cov_86.0000	0.00349214	Archaea	Euryarchaeota	Halobacteria
k141_1101420_length_1815_cov_61.3728	0.00180226	Archaea	Euryarchaeota	Halobacteria
k141_1101745_length_5981_cov_154.0786	0.0016482	Archaea	Euryarchaeota	Halobacteria
k141_1101988_length_11995_cov_83.8529	0.00515169	Archaea	Euryarchaeota	Halobacteria
k141_110213_length_1582_cov_131.6447	0.00675578	Archaea	Euryarchaeota	Halobacteria
k141_1102184_length_2830_cov_21.0000	0.00571276	Archaea	Euryarchaeota	Halobacteria
k141_1102265_length_7892_cov_51.0577	0.00157544	Archaea	Euryarchaeota	Halobacteria
k141_1102303_length_6490_cov_27.0000	0.000553884	Archaea	Euryarchaeota	Halobacteria
k141_1102678_length_2616_cov_52.7943	0.00307237	Archaea	Euryarchaeota	Halobacteria
k141_1102839_length_2200_cov_66.0121	0.00517576	Archaea	Euryarchaeota	Halobacteria
k141_110327_length_7623_cov_46.7926	0.00162531	Archaea	Euryarchaeota	Halobacteria
k141_110370_length_7177_cov_41.5209	0.00157835	Archaea	Euryarchaeota	Halobacteria
k141_1103997_length_5115_cov_57.6333	0.00376186	Archaea	Euryarchaeota	Halobacteria
k141_1104013_length_7165_cov_81.9996	0.00308525	Archaea	Euryarchaeota	Halobacteria
k141_1104070_length_9283_cov_73.6739	0.0036437	Archaea	Euryarchaeota	Halobacteria
k141_1104129_length_4424_cov_50.1807	0.00253246	Archaea	Euryarchaeota	Halobacteria
k141_1104628_length_2481_cov_59.4833	0.00521924	Archaea	Euryarchaeota	Halobacteria
k141_1104681_length_2733_cov_34.8623	0.00316056	Archaea	Euryarchaeota	Halobacteria
k141_1104702_length_2896_cov_76.2091	0.00491713	Archaea	Euryarchaeota	Halobacteria
k141_1104728_length_3632_cov_53.0186	0.00531801	Archaea	Euryarchaeota	Halobacteria
k141_110515_length_2854_cov_26.0000	0.000825134	Archaea	Euryarchaeota	Halobacteria
k141_1105154_length_2668_cov_65.4586	0.00280127	Archaea	Euryarchaeota	Halobacteria
k141_1105236_length_1629_cov_341.0000	0.00937664	Archaea	Euryarchaeota	Halobacteria
k141_110547_length_2784_cov_89.5581	0.00568893	Archaea	Euryarchaeota	Halobacteria
k141_110570_length_2660_cov_52.0000	0.0115704	Archaea	Euryarchaeota	Halobacteria
k141_1105922_length_3560_cov_104.1448	0.00189613	Archaea	Euryarchaeota	Halobacteria
k141_1106007_length_4398_cov_103.1325	0.00315817	Archaea	Euryarchaeota	Halobacteria
k141_1106128_length_1519_cov_145.0000	0.0140615	Archaea	Euryarchaeota	Halobacteria
k141_1106315_length_2510_cov_67.2389	0.00341064	Archaea	Euryarchaeota	Halobacteria
k141_1106574_length_1538_cov_76.9971	0.0194242	Archaea	Euryarchaeota	Halobacteria
k141_110688_length_2922_cov_101.0381	0.00294485	Archaea	Euryarchaeota	Halobacteria
k141_1107099_length_2566_cov_27.3979	0.00107954	Archaea	Euryarchaeota	Halobacteria
k141_1107347_length_2520_cov_53.1438	0.0035612	Archaea	Euryarchaeota	Halobacteria
k141_1107459_length_6627_cov_48.0510	0.00322395	Archaea	Euryarchaeota	Halobacteria
k141_1107495_length_3767_cov_65.6765	0.00178691	Archaea	Euryarchaeota	Halobacteria
k141_1107618_length_3151_cov_43.0120	0.00336537	Archaea	Euryarchaeota	Halobacteria
k141_1107695_length_1808_cov_146.0282	0.00468004	Archaea	Euryarchaeota	Halobacteria
k141_110823_length_2588_cov_58.2080	0.0016465	Archaea	Euryarchaeota	Halobacteria
k141_1108380_length_2026_cov_84.9613	0.00481615	Archaea	Euryarchaeota	Halobacteria
k141_1108381_length_3042_cov_44.1617	0.002196	Archaea	Euryarchaeota	Halobacteria
k141_1108890_length_3170_cov_42.0000	0.00178701	Archaea	Euryarchaeota	Halobacteria
k141_1108898_length_1555_cov_81.0721	0.0045257	Archaea	Euryarchaeota	Halobacteria
k141_1109000_length_1620_cov_51.1880	0.00140642	Archaea	Euryarchaeota	Halobacteria
k141_1109863_length_10399_cov_65.4399	0.00263064	Archaea	Euryarchaeota	Halobacteria
k141_1110006_length_2983_cov_67.5158	0.00286606	Archaea	Euryarchaeota	Halobacteria
k141_1110302_length_2228_cov_14.4332	0.00148221	Archaea	Euryarchaeota	Halobacteria
k141_1110517_length_2091_cov_86.3523	0.00912133	Archaea	Euryarchaeota	Halobacteria
k141_1110605_length_2359_cov_20.0000	0.00108976	Archaea	Euryarchaeota	Halobacteria
k141_11107_length_7434_cov_69.3501	0.00430819	Archaea	Euryarchaeota	Halobacteria
k141_111070_length_2101_cov_77.5500	0.00201188	Archaea	Euryarchaeota	Halobacteria
k141_1110810_length_15217_cov_50.0427	0.00115995	Archaea	Euryarchaeota	Halobacteria
k141_1110964_length_3290_cov_47.5141	0.00495912	Archaea	Euryarchaeota	Halobacteria
k141_1111402_length_3973_cov_65.3082	0.00253177	Archaea	Euryarchaeota	Halobacteria
k141_1111485_length_2205_cov_268.4142	0.00323291	Archaea	Euryarchaeota	Halobacteria
k141_1111562_length_3840_cov_57.0903	0.00116745	Archaea	Euryarchaeota	Halobacteria
k141_1111660_length_6048_cov_36.2436	0.00390414	Archaea	Euryarchaeota	Halobacteria
k141_1111811_length_8632_cov_43.5076	0.0018414	Archaea	Euryarchaeota	Halobacteria
k141_111184_length_2221_cov_73.0000	0.00285108	Archaea	Euryarchaeota	Halobacteria
k141_111185_length_7860_cov_81.4197	0.00302359	Archaea	Euryarchaeota	Halobacteria
k141_1112183_length_2057_cov_55.3768	0.00164603	Archaea	Euryarchaeota	Halobacteria
k141_1112310_length_10732_cov_65.6624	0.00309934	Archaea	Euryarchaeota	Halobacteria
k141_1112498_length_6826_cov_64.7584	0.00460971	Archaea	Euryarchaeota	Halobacteria
k141_1112755_length_5176_cov_82.3929	0.00193488	Archaea	Euryarchaeota	Halobacteria
k141_1112890_length_18665_cov_53.6954	0.00307928	Archaea	Euryarchaeota	Halobacteria
k141_1112963_length_3031_cov_76.8972	0.00468726	Archaea	Euryarchaeota	Halobacteria
k141_111306_length_6737_cov_66.8660	0.00357156	Archaea	Euryarchaeota	Halobacteria
k141_1113062_length_3866_cov_16.9761	0.00266326	Archaea	Euryarchaeota	Halobacteria
k141_1113094_length_4074_cov_33.2863	0.00304846	Archaea	Euryarchaeota	Halobacteria
k141_1113169_length_3547_cov_69.8230	0.0031155	Archaea	Euryarchaeota	Halobacteria
k141_1113970_length_4964_cov_165.0118	0.00682626	Archaea	Euryarchaeota	Halobacteria
k141_1114198_length_2236_cov_101.5442	0.00446249	Archaea	Euryarchaeota	Halobacteria
k141_1114501_length_5480_cov_62.6644	0.00359206	Archaea	Euryarchaeota	Halobacteria
k141_1114754_length_3262_cov_13.1134	0.00127453	Archaea	Euryarchaeota	Halobacteria
k141_1114796_length_1832_cov_37.6937	0.00322464	Archaea	Euryarchaeota	Halobacteria
k141_1115042_length_7452_cov_63.6360	0.00274553	Archaea	Euryarchaeota	Halobacteria
k141_111505_length_4653_cov_87.9271	0.00189737	Archaea	Euryarchaeota	Halobacteria
k141_1115131_length_30000_cov_67.3642	0.00228997	Archaea	Euryarchaeota	Halobacteria
k141_1115693_length_5489_cov_41.4304	0.0024	Archaea	Euryarchaeota	Halobacteria
k141_1116857_length_2987_cov_55.1290	0.00718695	Archaea	Euryarchaeota	Halobacteria
k141_111712_length_6472_cov_94.6940	0.0276951	Archaea	Euryarchaeota	Halobacteria
k141_111790_length_3432_cov_38.1331	0.0019155	Archaea	Euryarchaeota	Halobacteria
k141_111791_length_4524_cov_57.0000	0.00198928	Archaea	Euryarchaeota	Halobacteria
k141_1118087_length_1649_cov_127.6963	0.0362042	Archaea	Euryarchaeota	Halobacteria
k141_111809_length_8619_cov_43.4649	0.00275903	Archaea	Euryarchaeota	Halobacteria
k141_111815_length_4973_cov_79.4083	0.00561622	Archaea	Euryarchaeota	Halobacteria
k141_1118400_length_8974_cov_55.6124	0.00188763	Archaea	Euryarchaeota	Halobacteria
k141_1118531_length_2090_cov_36.0000	0.000943176	Archaea	Euryarchaeota	Halobacteria
k141_111865_length_1759_cov_18.9604	0.00377649	Archaea	Euryarchaeota	Halobacteria
k141_1118850_length_1923_cov_55.9276	0.000947799	Archaea	Euryarchaeota	Halobacteria
k141_1118927_length_11751_cov_48.8731	0.0015764	Archaea	Euryarchaeota	Halobacteria
k141_1119071_length_4576_cov_54.2381	0.00492757	Archaea	Euryarchaeota	Halobacteria
k141_111908_length_2413_cov_65.4736	0.00393323	Archaea	Euryarchaeota	Halobacteria
k141_1119310_length_2131_cov_94.0000	0.00895358	Archaea	Euryarchaeota	Halobacteria
k141_1119948_length_7745_cov_69.2779	0.00231006	Archaea	Euryarchaeota	Halobacteria
k141_1120021_length_2137_cov_44.0000	0.00274802	Archaea	Euryarchaeota	Halobacteria
k141_1120332_length_3252_cov_113.6872	0.00221449	Archaea	Euryarchaeota	Halobacteria
k141_1120398_length_1513_cov_18.0036	0.00112608	Archaea	Euryarchaeota	Halobacteria
k141_1120415_length_5482_cov_213.6914	0.00544148	Archaea	Euryarchaeota	Halobacteria
k141_1120521_length_1761_cov_89.7660	0.00261681	Archaea	Euryarchaeota	Halobacteria
k141_1120686_length_4807_cov_27.8766	0.00121264	Archaea	Euryarchaeota	Halobacteria
k141_1120719_length_6477_cov_58.7274	0.00289554	Archaea	Euryarchaeota	Halobacteria
k141_1120958_length_4554_cov_46.0179	0.00122342	Archaea	Euryarchaeota	Halobacteria
k141_11212_length_1559_cov_44.4069	0.0128495	Archaea	Euryarchaeota	Halobacteria
k141_112141_length_2452_cov_47.9381	0.00280153	Archaea	Euryarchaeota	Halobacteria
k141_1122166_length_3219_cov_114.0679	0.0040465	Archaea	Euryarchaeota	Halobacteria
k141_1122230_length_2223_cov_54.1695	0.00154335	Archaea	Euryarchaeota	Halobacteria
k141_1122327_length_11564_cov_48.9878	0.000792402	Archaea	Euryarchaeota	Halobacteria
k141_1122469_length_2906_cov_157.0156	0.0572978	Archaea	Euryarchaeota	Halobacteria
k141_1122665_length_2315_cov_42.0124	0.000728034	Archaea	Euryarchaeota	Halobacteria
k141_1122693_length_3365_cov_26.9032	0.00167226	Archaea	Euryarchaeota	Halobacteria
k141_1123212_length_3170_cov_105.5857	0.00717762	Archaea	Euryarchaeota	Halobacteria
k141_1123420_length_1903_cov_36.0341	0.00299913	Archaea	Euryarchaeota	Halobacteria
k141_1123423_length_5423_cov_71.5257	0.00326245	Archaea	Euryarchaeota	Halobacteria
k141_1123824_length_11827_cov_57.0240	0.00320354	Archaea	Euryarchaeota	Halobacteria
k141_1123942_length_2724_cov_44.8293	0.00412856	Archaea	Euryarchaeota	Halobacteria
k141_112400_length_3757_cov_72.3863	0.00911831	Archaea	Euryarchaeota	Halobacteria
k141_1124227_length_6552_cov_54.2148	0.00338558	Archaea	Euryarchaeota	Halobacteria
k141_1124362_length_2717_cov_94.8898	0.00823413	Archaea	Euryarchaeota	Halobacteria
k141_1124563_length_4072_cov_129.4195	0.00324801	Archaea	Euryarchaeota	Halobacteria
k141_1124813_length_1948_cov_98.1959	0.00345384	Archaea	Euryarchaeota	Halobacteria
k141_1125198_length_4307_cov_106.7062	0.00225843	Archaea	Euryarchaeota	Halobacteria
k141_1125830_length_3911_cov_56.8469	0.00339426	Archaea	Euryarchaeota	Halobacteria
k141_1126054_length_6203_cov_29.5602	0.00258527	Archaea	Euryarchaeota	Halobacteria
k141_1126200_length_2061_cov_30.8750	0.00115017	Archaea	Euryarchaeota	Halobacteria
k141_1126503_length_4360_cov_73.4885	0.0038608	Archaea	Euryarchaeota	Halobacteria
k141_1126548_length_5357_cov_69.9264	0.0083983	Archaea	Euryarchaeota	Halobacteria
k141_1126579_length_4027_cov_84.7277	0.00686131	Archaea	Euryarchaeota	Halobacteria
k141_112665_length_16003_cov_92.7424	0.00656221	Archaea	Euryarchaeota	Halobacteria
k141_1126955_length_2832_cov_81.9327	0.00377565	Archaea	Euryarchaeota	Halobacteria
k141_1126977_length_1789_cov_56.1444	0.00354187	Archaea	Euryarchaeota	Halobacteria
k141_112716_length_5083_cov_346.5461	0.00435379	Archaea	Euryarchaeota	Halobacteria
k141_1127349_length_1919_cov_67.0000	0.00180843	Archaea	Euryarchaeota	Halobacteria
k141_1127457_length_1781_cov_43.3457	0.000665349	Archaea	Euryarchaeota	Halobacteria
k141_1127645_length_7275_cov_96.6290	0.00112997	Archaea	Euryarchaeota	Halobacteria
k141_1127678_length_5892_cov_76.6109	0.00254181	Archaea	Euryarchaeota	Halobacteria
k141_1128246_length_1728_cov_84.6894	0.00434261	Archaea	Euryarchaeota	Halobacteria
k141_1128494_length_1792_cov_5.8365	0.00548931	Archaea	Euryarchaeota	Halobacteria
k141_1129069_length_2309_cov_106.8953	0.0122922	Archaea	Euryarchaeota	Halobacteria
k141_1129130_length_7670_cov_88.6318	0.00610486	Archaea	Euryarchaeota	Halobacteria
k141_1129219_length_2531_cov_20.0000	0.00420558	Archaea	Euryarchaeota	Halobacteria
k141_1129440_length_2894_cov_82.3029	0.00458851	Archaea	Euryarchaeota	Halobacteria
k141_1129468_length_3280_cov_63.7190	0.00320435	Archaea	Euryarchaeota	Halobacteria
k141_1129510_length_2409_cov_6.0000	0.00073376	Archaea	Euryarchaeota	Halobacteria
k141_1129583_length_6783_cov_61.6263	0.00410127	Archaea	Euryarchaeota	Halobacteria
k141_1129614_length_6113_cov_35.6206	0.00291445	Archaea	Euryarchaeota	Halobacteria
k141_1129801_length_2732_cov_8.0000	0.000219062	Archaea	Euryarchaeota	Halobacteria
k141_1129997_length_2789_cov_66.6635	0.00255244	Archaea	Euryarchaeota	Halobacteria
k141_113003_length_2397_cov_21.0000	0.00104043	Archaea	Euryarchaeota	Halobacteria
k141_1130441_length_3617_cov_102.9436	0.0037185	Archaea	Euryarchaeota	Halobacteria
k141_1130621_length_8232_cov_193.5794	0.00122189	Archaea	Euryarchaeota	Halobacteria
k141_1130874_length_3078_cov_51.5999	0.00168068	Archaea	Euryarchaeota	Halobacteria
k141_1131351_length_15627_cov_99.5590	0.00561722	Archaea	Euryarchaeota	Halobacteria
k141_1131436_length_3801_cov_93.6814	0.00360211	Archaea	Euryarchaeota	Halobacteria
k141_1131457_length_3332_cov_125.8082	0.00418188	Archaea	Euryarchaeota	Halobacteria
k141_1131473_length_2774_cov_43.0000	0.00234074	Archaea	Euryarchaeota	Halobacteria
k141_1132091_length_3310_cov_38.5292	0.00091746	Archaea	Euryarchaeota	Halobacteria
k141_1132268_length_2198_cov_49.5795	0.00199639	Archaea	Euryarchaeota	Halobacteria
k141_1132666_length_2606_cov_43.7160	0.00438512	Archaea	Euryarchaeota	Halobacteria
k141_113317_length_2366_cov_24.2103	0.00102978	Archaea	Euryarchaeota	Halobacteria
k141_113347_length_4204_cov_84.2897	0.00358969	Archaea	Euryarchaeota	Halobacteria
k141_1133640_length_3810_cov_129.5778	0.0172234	Archaea	Euryarchaeota	Halobacteria
k141_1134451_length_12728_cov_32.3750	0.000853766	Archaea	Euryarchaeota	Halobacteria
k141_1134503_length_3317_cov_58.0000	0.00328887	Archaea	Euryarchaeota	Halobacteria
k141_113466_length_3450_cov_48.0000	0.00288245	Archaea	Euryarchaeota	Halobacteria
k141_1135078_length_1896_cov_15.6507	0.000752026	Archaea	Euryarchaeota	Halobacteria
k141_11351_length_3285_cov_117.7497	0.0196999	Archaea	Euryarchaeota	Halobacteria
k141_1135301_length_3704_cov_54.4162	0.00198432	Archaea	Euryarchaeota	Halobacteria
k141_1135394_length_7705_cov_48.7287	0.00319056	Archaea	Euryarchaeota	Halobacteria
k141_1135455_length_4289_cov_103.1856	0.0040847	Archaea	Euryarchaeota	Halobacteria
k141_1135468_length_5764_cov_71.9402	0.000821052	Archaea	Euryarchaeota	Halobacteria
k141_1135469_length_4605_cov_47.2413	0.00107248	Archaea	Euryarchaeota	Halobacteria
k141_1135471_length_1554_cov_112.1168	0.025945	Archaea	Euryarchaeota	Halobacteria
k141_1135882_length_6791_cov_105.2438	0.0242138	Archaea	Euryarchaeota	Halobacteria
k141_1136324_length_16933_cov_59.3528	0.00360844	Archaea	Euryarchaeota	Halobacteria
k141_1136744_length_6849_cov_74.9343	0.00227333	Archaea	Euryarchaeota	Halobacteria
k141_1136975_length_2069_cov_20.4072	0.00111132	Archaea	Euryarchaeota	Halobacteria
k141_1137056_length_1926_cov_101.8919	0.00197612	Archaea	Euryarchaeota	Halobacteria
k141_1137934_length_10731_cov_113.2376	0.00495512	Archaea	Euryarchaeota	Halobacteria
k141_1138017_length_3903_cov_35.9293	0.00162008	Archaea	Euryarchaeota	Halobacteria
k141_1138019_length_3324_cov_38.0160	0.000768456	Archaea	Euryarchaeota	Halobacteria
k141_1138068_length_3289_cov_64.3669	0.00271013	Archaea	Euryarchaeota	Halobacteria
k141_1138141_length_14955_cov_50.1640	0.00329311	Archaea	Euryarchaeota	Halobacteria
k141_1138189_length_3377_cov_52.0000	0.0195608	Archaea	Euryarchaeota	Halobacteria
k141_1138428_length_7471_cov_78.9748	0.00185107	Archaea	Euryarchaeota	Halobacteria
k141_113865_length_4044_cov_53.6398	0.00462994	Archaea	Euryarchaeota	Halobacteria
k141_1138876_length_11493_cov_83.7386	0.00539806	Archaea	Euryarchaeota	Halobacteria
k141_1139317_length_18770_cov_68.0361	0.00238403	Archaea	Euryarchaeota	Halobacteria
k141_113994_length_2891_cov_38.0004	0.00083134	Archaea	Euryarchaeota	Halobacteria
k141_1140023_length_3778_cov_27.9181	0.00324286	Archaea	Euryarchaeota	Halobacteria
k141_114058_length_6120_cov_54.7342	0.0019778	Archaea	Euryarchaeota	Halobacteria
k141_1140709_length_10338_cov_69.8526	0.00472453	Archaea	Euryarchaeota	Halobacteria
k141_1141270_length_5652_cov_62.1615	0.00116351	Archaea	Euryarchaeota	Halobacteria
k141_114129_length_5344_cov_685.7475	0.00399799	Archaea	Euryarchaeota	Halobacteria
k141_1141315_length_3603_cov_34.0144	0.001009	Archaea	Euryarchaeota	Halobacteria
k141_1141484_length_15219_cov_52.9289	0.00195742	Archaea	Euryarchaeota	Halobacteria
k141_1141488_length_13282_cov_53.3777	0.00102406	Archaea	Euryarchaeota	Halobacteria
k141_1141619_length_1786_cov_274.2407	0.00522199	Archaea	Euryarchaeota	Halobacteria
k141_1141760_length_5962_cov_77.5046	0.00222577	Archaea	Euryarchaeota	Halobacteria
k141_1142003_length_7736_cov_119.1668	0.00243871	Archaea	Euryarchaeota	Halobacteria
k141_1142145_length_1820_cov_54.2317	0.00402265	Archaea	Euryarchaeota	Halobacteria
k141_1142231_length_3179_cov_74.2396	0.00444413	Archaea	Euryarchaeota	Halobacteria
k141_114310_length_2127_cov_112.5675	0.00656957	Archaea	Euryarchaeota	Halobacteria
k141_1144121_length_1984_cov_66.5844	0.00742224	Archaea	Euryarchaeota	Halobacteria
k141_1144296_length_28586_cov_59.7321	0.00344638	Archaea	Euryarchaeota	Halobacteria
k141_1144500_length_7010_cov_63.7585	0.00424266	Archaea	Euryarchaeota	Halobacteria
k141_1144729_length_4637_cov_38.6955	0.00441767	Archaea	Euryarchaeota	Halobacteria
k141_1144932_length_2433_cov_135.2330	0.0221944	Archaea	Euryarchaeota	Halobacteria
k141_1145026_length_3070_cov_149.0635	0.00455979	Archaea	Euryarchaeota	Halobacteria
k141_1145027_length_2901_cov_35.0504	0.00135717	Archaea	Euryarchaeota	Halobacteria
k141_1145069_length_2626_cov_127.0837	0.0326795	Archaea	Euryarchaeota	Halobacteria
k141_114512_length_32932_cov_47.6910	0.00167609	Archaea	Euryarchaeota	Halobacteria
k141_1145223_length_3995_cov_52.4912	0.0026709	Archaea	Euryarchaeota	Halobacteria
k141_114531_length_9750_cov_77.5012	0.00434544	Archaea	Euryarchaeota	Halobacteria
k141_1145630_length_8303_cov_88.3754	0.00323496	Archaea	Euryarchaeota	Halobacteria
k141_1145642_length_1684_cov_7.6507	0.000914941	Archaea	Euryarchaeota	Halobacteria
k141_1145768_length_8444_cov_82.9230	0.00380523	Archaea	Euryarchaeota	Halobacteria
k141_1145947_length_9326_cov_51.0343	0.00103622	Archaea	Euryarchaeota	Halobacteria
k141_1146009_length_6054_cov_36.0000	0.00316349	Archaea	Euryarchaeota	Halobacteria
k141_114602_length_10780_cov_75.1354	0.0038276	Archaea	Euryarchaeota	Halobacteria
k141_1146409_length_2341_cov_44.3882	0.00340221	Archaea	Euryarchaeota	Halobacteria
k141_1146866_length_9248_cov_60.2773	0.00149896	Archaea	Euryarchaeota	Halobacteria
k141_1147276_length_14543_cov_70.4351	0.00343948	Archaea	Euryarchaeota	Halobacteria
k141_114762_length_2268_cov_77.4871	0.00370691	Archaea	Euryarchaeota	Halobacteria
k141_1147869_length_1814_cov_24.0000	0.00229219	Archaea	Euryarchaeota	Halobacteria
k141_1148123_length_4341_cov_66.1195	0.00358838	Archaea	Euryarchaeota	Halobacteria
k141_1148141_length_2589_cov_42.0813	0.00149514	Archaea	Euryarchaeota	Halobacteria
k141_1148590_length_7532_cov_31.4892	0.00119484	Archaea	Euryarchaeota	Halobacteria
k141_1148730_length_2475_cov_126.7339	0.00448734	Archaea	Euryarchaeota	Halobacteria
k141_1148811_length_2372_cov_69.6127	0.00351129	Archaea	Euryarchaeota	Halobacteria
k141_114897_length_1783_cov_37.9781	0.00415114	Archaea	Euryarchaeota	Halobacteria
k141_114944_length_3480_cov_109.5588	0.00484661	Archaea	Euryarchaeota	Halobacteria
k141_11496_length_1953_cov_32.0000	0.000604894	Archaea	Euryarchaeota	Halobacteria
k141_1149659_length_6654_cov_41.3296	0.00247392	Archaea	Euryarchaeota	Halobacteria
k141_115041_length_10653_cov_69.0022	0.00629784	Archaea	Euryarchaeota	Halobacteria
k141_1150563_length_13553_cov_47.4493	0.000887839	Archaea	Euryarchaeota	Halobacteria
k141_1150781_length_4134_cov_68.2129	0.00282047	Archaea	Euryarchaeota	Halobacteria
k141_1150819_length_5520_cov_91.0851	0.0110028	Archaea	Euryarchaeota	Halobacteria
k141_1150830_length_11107_cov_40.7739	0.00296197	Archaea	Euryarchaeota	Halobacteria
k141_1150925_length_8347_cov_69.6605	0.00361072	Archaea	Euryarchaeota	Halobacteria
k141_1151008_length_1607_cov_70.5027	0.00577904	Archaea	Euryarchaeota	Halobacteria
k141_1152225_length_3120_cov_27.0000	0.00078533	Archaea	Euryarchaeota	Halobacteria
k141_1152342_length_1845_cov_105.3556	0.00694733	Archaea	Euryarchaeota	Halobacteria
k141_1152743_length_14324_cov_40.1636	0.00141802	Archaea	Euryarchaeota	Halobacteria
k141_1152814_length_4665_cov_117.6647	0.0222302	Archaea	Euryarchaeota	Halobacteria
k141_1152942_length_2310_cov_29.9705	0.00430666	Archaea	Euryarchaeota	Halobacteria
k141_1153114_length_10619_cov_143.2403	0.0175987	Archaea	Euryarchaeota	Halobacteria
k141_1153343_length_6282_cov_66.0150	0.00288509	Archaea	Euryarchaeota	Halobacteria
k141_1153583_length_2586_cov_49.0000	0.00412733	Archaea	Euryarchaeota	Halobacteria
k141_1154186_length_4272_cov_52.0000	0.00537084	Archaea	Euryarchaeota	Halobacteria
k141_1154647_length_8699_cov_219.4801	0.00512711	Archaea	Euryarchaeota	Halobacteria
k141_1154876_length_5059_cov_86.5258	0.00534653	Archaea	Euryarchaeota	Halobacteria
k141_1155268_length_4111_cov_22.5579	0.00317991	Archaea	Euryarchaeota	Halobacteria
k141_1155472_length_9335_cov_41.5226	0.0049171	Archaea	Euryarchaeota	Halobacteria
k141_115581_length_6547_cov_107.9187	0.00296263	Archaea	Euryarchaeota	Halobacteria
k141_1155906_length_6624_cov_20.8885	0.000928535	Archaea	Euryarchaeota	Halobacteria
k141_1155919_length_6969_cov_86.9048	0.00248692	Archaea	Euryarchaeota	Halobacteria
k141_1156277_length_3211_cov_23.5049	0.00174372	Archaea	Euryarchaeota	Halobacteria
k141_1156332_length_2716_cov_78.2350	0.00997785	Archaea	Euryarchaeota	Halobacteria
k141_1156337_length_17397_cov_33.6552	0.000764327	Archaea	Euryarchaeota	Halobacteria
k141_1156378_length_17495_cov_52.4741	0.00426756	Archaea	Euryarchaeota	Halobacteria
k141_115652_length_2957_cov_368.0000	0.00513513	Archaea	Euryarchaeota	Halobacteria
k141_1156558_length_24716_cov_58.7843	0.00187427	Archaea	Euryarchaeota	Halobacteria
k141_115669_length_7401_cov_83.1073	0.00743657	Archaea	Euryarchaeota	Halobacteria
k141_1157067_length_15085_cov_55.1348	0.000992941	Archaea	Euryarchaeota	Halobacteria
k141_1157666_length_2266_cov_90.0988	0.00698171	Archaea	Euryarchaeota	Halobacteria
k141_115774_length_3357_cov_41.2721	0.00193395	Archaea	Euryarchaeota	Halobacteria
k141_1157791_length_7339_cov_20.0000	0.000475338	Archaea	Euryarchaeota	Halobacteria
k141_115792_length_1623_cov_25.8610	0.00324978	Archaea	Euryarchaeota	Halobacteria
k141_1158010_length_5177_cov_122.6221	0.0402234	Archaea	Euryarchaeota	Halobacteria
k141_1158041_length_5685_cov_96.9437	0.00190817	Archaea	Euryarchaeota	Halobacteria
k141_1158297_length_3503_cov_67.3537	0.00384708	Archaea	Euryarchaeota	Halobacteria
k141_1158479_length_7118_cov_130.0694	0.00360103	Archaea	Euryarchaeota	Halobacteria
k141_115876_length_5979_cov_424.0000	0.00118394	Archaea	Euryarchaeota	Halobacteria
k141_115922_length_12429_cov_80.5299	0.00433491	Archaea	Euryarchaeota	Halobacteria
k141_1159327_length_2512_cov_48.2480	0.00331712	Archaea	Euryarchaeota	Halobacteria
k141_1159460_length_11634_cov_66.6502	0.0024553	Archaea	Euryarchaeota	Halobacteria
k141_1159484_length_10649_cov_107.0000	0.00339989	Archaea	Euryarchaeota	Halobacteria
k141_1159606_length_1819_cov_141.0000	0.00380742	Archaea	Euryarchaeota	Halobacteria
k141_1159642_length_5056_cov_29.0000	0.0043873	Archaea	Euryarchaeota	Halobacteria
k141_1159802_length_3056_cov_36.0117	0.00250497	Archaea	Euryarchaeota	Halobacteria
k141_1159921_length_3500_cov_44.0741	0.00490926	Archaea	Euryarchaeota	Halobacteria
k141_1159923_length_6803_cov_23.0000	0.00312378	Archaea	Euryarchaeota	Halobacteria
k141_1160173_length_4153_cov_86.5484	0.0022843	Archaea	Euryarchaeota	Halobacteria
k141_1160222_length_2679_cov_45.0000	0.00129365	Archaea	Euryarchaeota	Halobacteria
k141_1160272_length_3374_cov_39.0000	0.00512979	Archaea	Euryarchaeota	Halobacteria
k141_1160319_length_12006_cov_60.1617	0.0014046	Archaea	Euryarchaeota	Halobacteria
k141_1160338_length_1928_cov_46.2916	0.00516805	Archaea	Euryarchaeota	Halobacteria
k141_1160465_length_1877_cov_30.2909	0.0055318	Archaea	Euryarchaeota	Halobacteria
k141_1160627_length_7213_cov_80.0000	0.00662056	Archaea	Euryarchaeota	Halobacteria
k141_116082_length_6336_cov_48.8799	0.00140937	Archaea	Euryarchaeota	Halobacteria
k141_1160885_length_6124_cov_35.6991	0.00154964	Archaea	Euryarchaeota	Halobacteria
k141_1160924_length_8631_cov_81.2331	0.00521401	Archaea	Euryarchaeota	Halobacteria
k141_1161019_length_1881_cov_67.9902	0.00378742	Archaea	Euryarchaeota	Halobacteria
k141_1161530_length_3332_cov_37.3134	0.00264241	Archaea	Euryarchaeota	Halobacteria
k141_1161834_length_2371_cov_79.0000	0.00215685	Archaea	Euryarchaeota	Halobacteria
k141_1161867_length_7674_cov_28.1690	0.00150185	Archaea	Euryarchaeota	Halobacteria
k141_1162379_length_6815_cov_36.4404	0.00137291	Archaea	Euryarchaeota	Halobacteria
k141_1162626_length_5810_cov_42.1088	0.00383688	Archaea	Euryarchaeota	Halobacteria
k141_1162665_length_3965_cov_43.9704	0.00287136	Archaea	Euryarchaeota	Halobacteria
k141_1162704_length_5175_cov_75.2316	0.00220542	Archaea	Euryarchaeota	Halobacteria
k141_1162996_length_3228_cov_61.0000	0.00150112	Archaea	Euryarchaeota	Halobacteria
k141_116300_length_13976_cov_79.2139	0.00357971	Archaea	Euryarchaeota	Halobacteria
k141_1163030_length_4689_cov_32.0000	0.00406227	Archaea	Euryarchaeota	Halobacteria
k141_1163068_length_11108_cov_82.8434	0.00316202	Archaea	Euryarchaeota	Halobacteria
k141_116326_length_3304_cov_102.4749	0.00225797	Archaea	Euryarchaeota	Halobacteria
k141_1163303_length_6124_cov_46.7851	0.00231429	Archaea	Euryarchaeota	Halobacteria
k141_1163387_length_4692_cov_37.1920	0.00354639	Archaea	Euryarchaeota	Halobacteria
k141_1163391_length_7067_cov_52.1572	0.0026175	Archaea	Euryarchaeota	Halobacteria
k141_1163559_length_1621_cov_13.0000	0.0058395	Archaea	Euryarchaeota	Halobacteria
k141_1163587_length_3801_cov_99.6986	0.00444548	Archaea	Euryarchaeota	Halobacteria
k141_1163621_length_7808_cov_65.5905	0.00319548	Archaea	Euryarchaeota	Halobacteria
k141_1164356_length_13387_cov_65.5424	0.00181619	Archaea	Euryarchaeota	Halobacteria
k141_116445_length_5131_cov_75.3092	0.0018733	Archaea	Euryarchaeota	Halobacteria
k141_116451_length_1578_cov_76.0571	0.00447065	Archaea	Euryarchaeota	Halobacteria
k141_11652_length_7133_cov_127.3626	0.00469737	Archaea	Euryarchaeota	Halobacteria
k141_1165304_length_24858_cov_51.0784	0.00162048	Archaea	Euryarchaeota	Halobacteria
k141_1165488_length_10490_cov_64.1096	0.00536555	Archaea	Euryarchaeota	Halobacteria
k141_1165627_length_3438_cov_27.5723	0.00149663	Archaea	Euryarchaeota	Halobacteria
k141_1166046_length_11272_cov_55.7505	0.00119797	Archaea	Euryarchaeota	Halobacteria
k141_1166219_length_2873_cov_53.7994	0.00230932	Archaea	Euryarchaeota	Halobacteria
k141_116653_length_2500_cov_38.0000	0.00259559	Archaea	Euryarchaeota	Halobacteria
k141_1166640_length_5398_cov_55.9530	0.00325012	Archaea	Euryarchaeota	Halobacteria
k141_1166960_length_1625_cov_24.0067	0.00581949	Archaea	Euryarchaeota	Halobacteria
k141_116724_length_3949_cov_50.8952	0.00307487	Archaea	Euryarchaeota	Halobacteria
k141_1167651_length_2951_cov_63.0000	0.0017935	Archaea	Euryarchaeota	Halobacteria
k141_1167904_length_2429_cov_81.7456	0.00396279	Archaea	Euryarchaeota	Halobacteria
k141_116809_length_2599_cov_69.9910	0.00556831	Archaea	Euryarchaeota	Halobacteria
k141_1168199_length_4938_cov_58.7006	0.00306451	Archaea	Euryarchaeota	Halobacteria
k141_1168215_length_3257_cov_59.6017	0.00634901	Archaea	Euryarchaeota	Halobacteria
k141_1168601_length_1954_cov_27.2719	0.015413	Archaea	Euryarchaeota	Halobacteria
k141_1168633_length_4481_cov_37.3687	0.00425253	Archaea	Euryarchaeota	Halobacteria
k141_1168839_length_1756_cov_70.0272	0.00798943	Archaea	Euryarchaeota	Halobacteria
k141_116907_length_2635_cov_71.2277	0.00308227	Archaea	Euryarchaeota	Halobacteria
k141_1169186_length_5105_cov_134.3141	0.0215907	Archaea	Euryarchaeota	Halobacteria
k141_1169853_length_2233_cov_91.7170	0.00699381	Archaea	Euryarchaeota	Halobacteria
k141_1169864_length_5691_cov_78.7744	0.0193228	Archaea	Euryarchaeota	Halobacteria
k141_1170314_length_6035_cov_48.5261	0.00487682	Archaea	Euryarchaeota	Halobacteria
k141_117086_length_5683_cov_69.9534	0.00340782	Archaea	Euryarchaeota	Halobacteria
k141_1170990_length_1920_cov_53.0000	0.00518938	Archaea	Euryarchaeota	Halobacteria
k141_1171050_length_2958_cov_56.9546	0.00376101	Archaea	Euryarchaeota	Halobacteria
k141_1171240_length_6296_cov_56.6341	0.0061906	Archaea	Euryarchaeota	Halobacteria
k141_1171280_length_3792_cov_34.6305	0.0016089	Archaea	Euryarchaeota	Halobacteria
k141_1171364_length_7836_cov_39.1166	0.00166619	Archaea	Euryarchaeota	Halobacteria
k141_1171625_length_6515_cov_86.1374	0.00424134	Archaea	Euryarchaeota	Halobacteria
k141_1172030_length_5301_cov_61.8345	0.000701638	Archaea	Euryarchaeota	Halobacteria
k141_1172389_length_2675_cov_47.0000	0.0019218	Archaea	Euryarchaeota	Halobacteria
k141_1172531_length_14487_cov_64.6485	0.00151468	Archaea	Euryarchaeota	Halobacteria
k141_1172681_length_2999_cov_75.9132	0.00290539	Archaea	Euryarchaeota	Halobacteria
k141_1172907_length_12619_cov_51.2943	0.00150624	Archaea	Euryarchaeota	Halobacteria
k141_117318_length_2142_cov_71.9285	0.00250633	Archaea	Euryarchaeota	Halobacteria
k141_11732_length_1568_cov_48.0000	0.0022019	Archaea	Euryarchaeota	Halobacteria
k141_1173351_length_15893_cov_54.9375	0.00152089	Archaea	Euryarchaeota	Halobacteria
k141_1173389_length_8724_cov_49.2237	0.00174441	Archaea	Euryarchaeota	Halobacteria
k141_1173431_length_3879_cov_104.1217	0.00700234	Archaea	Euryarchaeota	Halobacteria
k141_1173722_length_1512_cov_42.5288	0.00430583	Archaea	Euryarchaeota	Halobacteria
k141_1174139_length_3168_cov_37.0000	0.000609204	Archaea	Euryarchaeota	Halobacteria
k141_117426_length_4584_cov_220.0511	0.00892182	Archaea	Euryarchaeota	Halobacteria
k141_117435_length_4273_cov_27.7924	0.00919944	Archaea	Euryarchaeota	Halobacteria
k141_1175015_length_1666_cov_146.4308	0.00487614	Archaea	Euryarchaeota	Halobacteria
k141_1175028_length_6902_cov_41.6931	0.00316015	Archaea	Euryarchaeota	Halobacteria
k141_1175283_length_9300_cov_80.6242	0.00480085	Archaea	Euryarchaeota	Halobacteria
k141_1175510_length_2262_cov_102.9085	0.00541872	Archaea	Euryarchaeota	Halobacteria
k141_1175524_length_9679_cov_98.7736	0.00402898	Archaea	Euryarchaeota	Halobacteria
k141_1175767_length_5214_cov_75.6475	0.00393513	Archaea	Euryarchaeota	Halobacteria
k141_1175881_length_3323_cov_30.0000	0.0042238	Archaea	Euryarchaeota	Halobacteria
k141_1176244_length_2239_cov_72.9433	0.00391989	Archaea	Euryarchaeota	Halobacteria
k141_1176274_length_2298_cov_48.0000	0.00194102	Archaea	Euryarchaeota	Halobacteria
k141_1176350_length_20676_cov_39.3224	0.00160128	Archaea	Euryarchaeota	Halobacteria
k141_1176469_length_2609_cov_56.5588	0.0036168	Archaea	Euryarchaeota	Halobacteria
k141_1176511_length_3315_cov_61.9628	0.0044348	Archaea	Euryarchaeota	Halobacteria
k141_1177141_length_3837_cov_38.4832	0.0110892	Archaea	Euryarchaeota	Halobacteria
k141_117735_length_9650_cov_62.2714	0.00407744	Archaea	Euryarchaeota	Halobacteria
k141_1177523_length_1765_cov_112.0000	0.00161138	Archaea	Euryarchaeota	Halobacteria
k141_1178036_length_2889_cov_37.4836	0.00175986	Archaea	Euryarchaeota	Halobacteria
k141_117857_length_4801_cov_36.0000	0.00104812	Archaea	Euryarchaeota	Halobacteria
k141_1179244_length_6173_cov_39.2039	0.00195226	Archaea	Euryarchaeota	Halobacteria
k141_1179491_length_10891_cov_85.8229	0.00346877	Archaea	Euryarchaeota	Halobacteria
k141_1179551_length_4701_cov_59.5956	0.00268981	Archaea	Euryarchaeota	Halobacteria
k141_1179691_length_4333_cov_69.9594	0.00152842	Archaea	Euryarchaeota	Halobacteria
k141_1179717_length_2329_cov_91.7637	0.00397783	Archaea	Euryarchaeota	Halobacteria
k141_1180006_length_9038_cov_67.7678	0.0031804	Archaea	Euryarchaeota	Halobacteria
k141_1180186_length_3358_cov_79.6515	0.0359042	Archaea	Euryarchaeota	Halobacteria
k141_1180417_length_6011_cov_33.6157	0.00517431	Archaea	Euryarchaeota	Halobacteria
k141_1181065_length_14473_cov_47.8819	0.0020522	Archaea	Euryarchaeota	Halobacteria
k141_1181444_length_6053_cov_61.9330	0.00365612	Archaea	Euryarchaeota	Halobacteria
k141_1182325_length_3549_cov_52.4155	0.00445159	Archaea	Euryarchaeota	Halobacteria
k141_1182404_length_3725_cov_37.6180	0.00250135	Archaea	Euryarchaeota	Halobacteria
k141_118249_length_7951_cov_63.8494	0.00558534	Archaea	Euryarchaeota	Halobacteria
k141_1182750_length_1988_cov_83.8083	0.00266223	Archaea	Euryarchaeota	Halobacteria
k141_1182812_length_4443_cov_52.4765	0.000954777	Archaea	Euryarchaeota	Halobacteria
k141_1182971_length_1960_cov_75.2892	0.00196739	Archaea	Euryarchaeota	Halobacteria
k141_1183185_length_2251_cov_38.9592	0.00755468	Archaea	Euryarchaeota	Halobacteria
k141_1183396_length_2741_cov_56.4877	0.00609202	Archaea	Euryarchaeota	Halobacteria
k141_118354_length_1554_cov_49.1748	0.0300313	Archaea	Euryarchaeota	Halobacteria
k141_1183626_length_1547_cov_123.2745	0.00283182	Archaea	Euryarchaeota	Halobacteria
k141_1183878_length_5126_cov_58.1729	0.00443689	Archaea	Euryarchaeota	Halobacteria
k141_1184109_length_5337_cov_54.9867	0.00200287	Archaea	Euryarchaeota	Halobacteria
k141_1184312_length_3755_cov_87.5412	0.00860207	Archaea	Euryarchaeota	Halobacteria
k141_1184791_length_3617_cov_43.2215	0.00323604	Archaea	Euryarchaeota	Halobacteria
k141_1184916_length_3284_cov_112.4995	0.00451994	Archaea	Euryarchaeota	Halobacteria
k141_1185348_length_4631_cov_78.9024	0.00387791	Archaea	Euryarchaeota	Halobacteria
k141_1185366_length_10222_cov_47.8648	0.00194999	Archaea	Euryarchaeota	Halobacteria
k141_118542_length_1893_cov_95.1090	0.0402934	Archaea	Euryarchaeota	Halobacteria
k141_1185515_length_2158_cov_79.1968	0.00674921	Archaea	Euryarchaeota	Halobacteria
k141_1185553_length_4694_cov_29.0000	0.00297662	Archaea	Euryarchaeota	Halobacteria
k141_1185562_length_4133_cov_96.4361	0.00416097	Archaea	Euryarchaeota	Halobacteria
k141_1185885_length_1392_cov_9.0000	0.000486581	Archaea	Euryarchaeota	Halobacteria
k141_1186707_length_23550_cov_56.8378	0.00166404	Archaea	Euryarchaeota	Halobacteria
k141_1187482_length_5089_cov_51.1593	0.00279411	Archaea	Euryarchaeota	Halobacteria
k141_1187557_length_2894_cov_49.8013	0.00132379	Archaea	Euryarchaeota	Halobacteria
k141_1187640_length_4160_cov_12.0000	0.000221501	Archaea	Euryarchaeota	Halobacteria
k141_118789_length_76129_cov_51.1650	0.00208997	Archaea	Euryarchaeota	Halobacteria
k141_1188236_length_4060_cov_63.1416	0.00386924	Archaea	Euryarchaeota	Halobacteria
k141_118826_length_2912_cov_48.1696	0.00685707	Archaea	Euryarchaeota	Halobacteria
k141_1188636_length_1616_cov_41.4542	0.00323716	Archaea	Euryarchaeota	Halobacteria
k141_1188730_length_7022_cov_42.8666	0.000522733	Archaea	Euryarchaeota	Halobacteria
k141_118894_length_7507_cov_104.9693	0.00484985	Archaea	Euryarchaeota	Halobacteria
k141_1188958_length_1988_cov_211.2599	0.00348624	Archaea	Euryarchaeota	Halobacteria
k141_1189173_length_4462_cov_30.8604	0.00302095	Archaea	Euryarchaeota	Halobacteria
k141_1189310_length_2496_cov_119.9626	0.00169703	Archaea	Euryarchaeota	Halobacteria
k141_1189445_length_7039_cov_51.4816	0.00362157	Archaea	Euryarchaeota	Halobacteria
k141_1189697_length_3777_cov_74.9959	0.00500205	Archaea	Euryarchaeota	Halobacteria
k141_1189746_length_2367_cov_143.9591	0.0174906	Archaea	Euryarchaeota	Halobacteria
k141_1189768_length_1758_cov_72.3605	0.00966885	Archaea	Euryarchaeota	Halobacteria
k141_1190038_length_2180_cov_22.6116	0.00242744	Archaea	Euryarchaeota	Halobacteria
k141_1190337_length_14572_cov_67.2952	0.00199024	Archaea	Euryarchaeota	Halobacteria
k141_1190553_length_4289_cov_29.9682	0.00120615	Archaea	Euryarchaeota	Halobacteria
k141_1190599_length_5843_cov_58.4376	0.00110747	Archaea	Euryarchaeota	Halobacteria
k141_1190730_length_4286_cov_48.8461	0.00693422	Archaea	Euryarchaeota	Halobacteria
k141_1190860_length_3015_cov_95.1273	0.00386978	Archaea	Euryarchaeota	Halobacteria
k141_1191043_length_10641_cov_66.8724	0.00349129	Archaea	Euryarchaeota	Halobacteria
k141_1191368_length_9418_cov_70.6275	0.00312406	Archaea	Euryarchaeota	Halobacteria
k141_1191490_length_34174_cov_84.3997	0.00376548	Archaea	Euryarchaeota	Halobacteria
k141_1191577_length_3977_cov_38.0258	0.00470784	Archaea	Euryarchaeota	Halobacteria
k141_1191688_length_5608_cov_70.7723	0.00405853	Archaea	Euryarchaeota	Halobacteria
k141_1191764_length_1855_cov_37.0000	0.0022514	Archaea	Euryarchaeota	Halobacteria
k141_119189_length_1628_cov_115.5158	0.00427503	Archaea	Euryarchaeota	Halobacteria
k141_1191931_length_6244_cov_32.9384	0.00307791	Archaea	Euryarchaeota	Halobacteria
k141_1192175_length_6721_cov_63.1339	0.00441784	Archaea	Euryarchaeota	Halobacteria
k141_119232_length_5520_cov_93.1234	0.00321959	Archaea	Euryarchaeota	Halobacteria
k141_1192635_length_1796_cov_37.0000	0.000623326	Archaea	Euryarchaeota	Halobacteria
k141_1192873_length_2556_cov_34.7387	0.00116352	Archaea	Euryarchaeota	Halobacteria
k141_1192900_length_3440_cov_63.9615	0.00177195	Archaea	Euryarchaeota	Halobacteria
k141_1192989_length_3012_cov_56.0000	0.0010788	Archaea	Euryarchaeota	Halobacteria
k141_1193139_length_3668_cov_53.1610	0.00367076	Archaea	Euryarchaeota	Halobacteria
k141_1193389_length_3288_cov_33.2911	0.00291583	Archaea	Euryarchaeota	Halobacteria
k141_1193473_length_3498_cov_35.8645	0.00243749	Archaea	Euryarchaeota	Halobacteria
k141_119350_length_2655_cov_68.3302	0.00604133	Archaea	Euryarchaeota	Halobacteria
k141_119386_length_4849_cov_86.5932	0.00863396	Archaea	Euryarchaeota	Halobacteria
k141_1194011_length_2564_cov_68.2678	0.00594245	Archaea	Euryarchaeota	Halobacteria
k141_1194192_length_6866_cov_56.4143	0.00380907	Archaea	Euryarchaeota	Halobacteria
k141_1194741_length_1975_cov_82.0485	0.00298807	Archaea	Euryarchaeota	Halobacteria
k141_119531_length_8175_cov_137.5604	0.0200933	Archaea	Euryarchaeota	Halobacteria
k141_1195580_length_5936_cov_24.0000	0.000472865	Archaea	Euryarchaeota	Halobacteria
k141_1195591_length_2988_cov_437.2831	0.0192908	Archaea	Euryarchaeota	Halobacteria
k141_1195904_length_7404_cov_61.2694	0.000712499	Archaea	Euryarchaeota	Halobacteria
k141_1196096_length_17883_cov_162.5448	0.00285839	Archaea	Euryarchaeota	Halobacteria
k141_1196371_length_1625_cov_89.8208	0.00921166	Archaea	Euryarchaeota	Halobacteria
k141_1196602_length_6311_cov_115.5256	0.0222668	Archaea	Euryarchaeota	Halobacteria
k141_1196721_length_3121_cov_22.8007	0.000423198	Archaea	Euryarchaeota	Halobacteria
k141_1197244_length_7595_cov_60.3363	0.000633926	Archaea	Euryarchaeota	Halobacteria
k141_1197455_length_1842_cov_64.9694	0.00377653	Archaea	Euryarchaeota	Halobacteria
k141_1198137_length_3780_cov_23.0000	0.000570389	Archaea	Euryarchaeota	Halobacteria
k141_1198165_length_4794_cov_85.9211	0.0046395	Archaea	Euryarchaeota	Halobacteria
k141_1198210_length_2213_cov_53.2051	0.00160081	Archaea	Euryarchaeota	Halobacteria
k141_1198673_length_1786_cov_205.5708	0.00343062	Archaea	Euryarchaeota	Halobacteria
k141_119906_length_4717_cov_66.6420	0.00286687	Archaea	Euryarchaeota	Halobacteria
k141_1199564_length_4535_cov_22.0000	0.00202185	Archaea	Euryarchaeota	Halobacteria
k141_1199825_length_2691_cov_136.5412	0.0209956	Archaea	Euryarchaeota	Halobacteria
k141_1200184_length_3258_cov_66.3799	0.00155224	Archaea	Euryarchaeota	Halobacteria
k141_1200284_length_1987_cov_15.0000	0.00172254	Archaea	Euryarchaeota	Halobacteria
k141_1200335_length_3312_cov_52.5985	0.00490215	Archaea	Euryarchaeota	Halobacteria
k141_1200530_length_1724_cov_74.2975	0.00638558	Archaea	Euryarchaeota	Halobacteria
k141_1200651_length_4674_cov_32.5586	0.00245528	Archaea	Euryarchaeota	Halobacteria
k141_1201033_length_4074_cov_42.4109	0.000897638	Archaea	Euryarchaeota	Halobacteria
k141_1201061_length_3924_cov_94.7592	0.00381081	Archaea	Euryarchaeota	Halobacteria
k141_1201257_length_2213_cov_80.9141	0.00864279	Archaea	Euryarchaeota	Halobacteria
k141_120131_length_2450_cov_142.1130	0.00271075	Archaea	Euryarchaeota	Halobacteria
k141_120258_length_10949_cov_140.4931	0.00335698	Archaea	Euryarchaeota	Halobacteria
k141_1202596_length_2928_cov_30.0000	0.00132373	Archaea	Euryarchaeota	Halobacteria
k141_1203085_length_5264_cov_82.3713	0.00357471	Archaea	Euryarchaeota	Halobacteria
k141_120313_length_12811_cov_49.9802	0.00213392	Archaea	Euryarchaeota	Halobacteria
k141_1203284_length_3441_cov_50.0000	0.003847	Archaea	Euryarchaeota	Halobacteria
k141_1203439_length_2529_cov_78.7178	0.00478116	Archaea	Euryarchaeota	Halobacteria
k141_1203585_length_7230_cov_91.1966	0.00564964	Archaea	Euryarchaeota	Halobacteria
k141_1203814_length_5365_cov_29.2010	0.00183982	Archaea	Euryarchaeota	Halobacteria
k141_1204028_length_2150_cov_92.2140	0.00526003	Archaea	Euryarchaeota	Halobacteria
k141_1204158_length_18080_cov_54.4490	0.00275781	Archaea	Euryarchaeota	Halobacteria
k141_1204267_length_1792_cov_49.0000	0.00541584	Archaea	Euryarchaeota	Halobacteria
k141_1204283_length_2092_cov_56.0220	0.00416738	Archaea	Euryarchaeota	Halobacteria
k141_1204465_length_2935_cov_38.0995	0.00463263	Archaea	Euryarchaeota	Halobacteria
k141_1204496_length_1996_cov_50.6345	0.00346435	Archaea	Euryarchaeota	Halobacteria
k141_1204612_length_2858_cov_84.0077	0.00726992	Archaea	Euryarchaeota	Halobacteria
k141_1204727_length_9484_cov_92.4062	0.00514631	Archaea	Euryarchaeota	Halobacteria
k141_1205044_length_8198_cov_35.0000	0.00085837	Archaea	Euryarchaeota	Halobacteria
k141_1205176_length_2749_cov_28.5092	0.00178463	Archaea	Euryarchaeota	Halobacteria
k141_1205199_length_7811_cov_78.1750	0.00394318	Archaea	Euryarchaeota	Halobacteria
k141_1205209_length_2149_cov_34.0000	0.00142534	Archaea	Euryarchaeota	Halobacteria
k141_1205304_length_5541_cov_165.8504	0.00457265	Archaea	Euryarchaeota	Halobacteria
k141_1206139_length_2707_cov_32.7256	0.00194141	Archaea	Euryarchaeota	Halobacteria
k141_120627_length_6020_cov_49.4962	0.000702409	Archaea	Euryarchaeota	Halobacteria
k141_1206367_length_5813_cov_84.1650	0.00423953	Archaea	Euryarchaeota	Halobacteria
k141_120656_length_5601_cov_37.0167	0.00108992	Archaea	Euryarchaeota	Halobacteria
k141_1206582_length_7659_cov_54.2252	0.007505	Archaea	Euryarchaeota	Halobacteria
k141_1206951_length_9199_cov_219.9754	0.00179986	Archaea	Euryarchaeota	Halobacteria
k141_1207318_length_9301_cov_96.1909	0.00144215	Archaea	Euryarchaeota	Halobacteria
k141_1207415_length_6112_cov_50.4915	0.00236712	Archaea	Euryarchaeota	Halobacteria
k141_1207492_length_5896_cov_57.9897	0.0041697	Archaea	Euryarchaeota	Halobacteria
k141_1207767_length_7260_cov_82.4421	0.0258918	Archaea	Euryarchaeota	Halobacteria
k141_1207958_length_6507_cov_41.2424	0.0033673	Archaea	Euryarchaeota	Halobacteria
k141_1208_length_2500_cov_40.7762	0.00487925	Archaea	Euryarchaeota	Halobacteria
k141_1208013_length_7223_cov_26.0000	0.0004044	Archaea	Euryarchaeota	Halobacteria
k141_120817_length_3382_cov_101.7183	0.00340634	Archaea	Euryarchaeota	Halobacteria
k141_1208539_length_4718_cov_84.2174	0.00333419	Archaea	Euryarchaeota	Halobacteria
k141_1208610_length_5294_cov_84.0144	0.00536506	Archaea	Euryarchaeota	Halobacteria
k141_1208763_length_48066_cov_74.0526	0.00338639	Archaea	Euryarchaeota	Halobacteria
k141_120889_length_17374_cov_86.9367	0.00570566	Archaea	Euryarchaeota	Halobacteria
k141_1209137_length_5212_cov_89.0063	0.00538173	Archaea	Euryarchaeota	Halobacteria
k141_1209337_length_2770_cov_53.5059	0.00604481	Archaea	Euryarchaeota	Halobacteria
k141_120938_length_5035_cov_57.3171	0.0211421	Archaea	Euryarchaeota	Halobacteria
k141_1209493_length_2428_cov_61.8789	0.00618532	Archaea	Euryarchaeota	Halobacteria
k141_1209679_length_3243_cov_12.0000	0.000892522	Archaea	Euryarchaeota	Halobacteria
k141_1209892_length_13208_cov_77.7165	0.00351869	Archaea	Euryarchaeota	Halobacteria
k141_1210102_length_3412_cov_29.8050	0.00343234	Archaea	Euryarchaeota	Halobacteria
k141_1210246_length_3159_cov_555.0000	0.00611856	Archaea	Euryarchaeota	Halobacteria
k141_1210268_length_1799_cov_90.4318	0.00513316	Archaea	Euryarchaeota	Halobacteria
k141_1210707_length_7444_cov_45.0319	0.00151779	Archaea	Euryarchaeota	Halobacteria
k141_1210792_length_3639_cov_59.7433	0.00218538	Archaea	Euryarchaeota	Halobacteria
k141_1211394_length_15763_cov_62.3665	0.00108135	Archaea	Euryarchaeota	Halobacteria
k141_1211620_length_2433_cov_32.7051	0.00504885	Archaea	Euryarchaeota	Halobacteria
k141_1211793_length_1739_cov_49.5663	0.0050147	Archaea	Euryarchaeota	Halobacteria
k141_1212168_length_1828_cov_46.0877	0.00225467	Archaea	Euryarchaeota	Halobacteria
k141_1212187_length_2876_cov_51.5411	0.00350451	Archaea	Euryarchaeota	Halobacteria
k141_12126_length_1618_cov_97.8152	0.00522313	Archaea	Euryarchaeota	Halobacteria
k141_1212655_length_1504_cov_37.4703	0.00264775	Archaea	Euryarchaeota	Halobacteria
k141_1212772_length_1655_cov_58.4188	0.00299097	Archaea	Euryarchaeota	Halobacteria
k141_1212819_length_10201_cov_74.1140	0.00189959	Archaea	Euryarchaeota	Halobacteria
k141_1212901_length_1762_cov_19.0660	0.00461925	Archaea	Euryarchaeota	Halobacteria
k141_1212941_length_2995_cov_28.0000	0.00125494	Archaea	Euryarchaeota	Halobacteria
k141_121331_length_2767_cov_89.3195	0.00811511	Archaea	Euryarchaeota	Halobacteria
k141_1213678_length_2401_cov_30.0000	0.00214614	Archaea	Euryarchaeota	Halobacteria
k141_1213772_length_4874_cov_16.0000	0.00145206	Archaea	Euryarchaeota	Halobacteria
k141_1213951_length_8568_cov_50.4818	0.00572498	Archaea	Euryarchaeota	Halobacteria
k141_121413_length_4054_cov_140.6197	0.0362665	Archaea	Euryarchaeota	Halobacteria
k141_1214277_length_3027_cov_43.7491	0.00120578	Archaea	Euryarchaeota	Halobacteria
k141_1215559_length_8475_cov_109.9192	0.00202707	Archaea	Euryarchaeota	Halobacteria
k141_1215595_length_10746_cov_41.1274	0.00113113	Archaea	Euryarchaeota	Halobacteria
k141_1215792_length_6917_cov_55.6030	0.0020037	Archaea	Euryarchaeota	Halobacteria
k141_121582_length_6144_cov_68.9930	0.00505832	Archaea	Euryarchaeota	Halobacteria
k141_121656_length_1966_cov_54.9058	0.00429872	Archaea	Euryarchaeota	Halobacteria
k141_121661_length_19187_cov_69.4982	0.00335391	Archaea	Euryarchaeota	Halobacteria
k141_1217170_length_7634_cov_199.7966	0.00328826	Archaea	Euryarchaeota	Halobacteria
k141_1217300_length_2288_cov_49.3898	0.00305078	Archaea	Euryarchaeota	Halobacteria
k141_1217561_length_10707_cov_27.0000	0.000386842	Archaea	Euryarchaeota	Halobacteria
k141_1217833_length_10579_cov_64.0957	0.00231921	Archaea	Euryarchaeota	Halobacteria
k141_1217848_length_10933_cov_46.3633	0.00246005	Archaea	Euryarchaeota	Halobacteria
k141_1218055_length_3166_cov_76.0000	0.00215422	Archaea	Euryarchaeota	Halobacteria
k141_1218059_length_6014_cov_34.9305	0.00147101	Archaea	Euryarchaeota	Halobacteria
k141_1218068_length_2826_cov_71.5870	0.00440816	Archaea	Euryarchaeota	Halobacteria
k141_1218316_length_5182_cov_87.4477	0.00438262	Archaea	Euryarchaeota	Halobacteria
k141_121845_length_7278_cov_73.6686	0.00187488	Archaea	Euryarchaeota	Halobacteria
k141_1218460_length_4597_cov_43.8887	0.0027012	Archaea	Euryarchaeota	Halobacteria
k141_1218566_length_4367_cov_49.7567	0.00341341	Archaea	Euryarchaeota	Halobacteria
k141_1218635_length_8867_cov_141.4006	0.0025441	Archaea	Euryarchaeota	Halobacteria
k141_12192_length_6432_cov_107.6783	0.00252615	Archaea	Euryarchaeota	Halobacteria
k141_1219944_length_2237_cov_32.0000	0.000658001	Archaea	Euryarchaeota	Halobacteria
k141_1219957_length_5678_cov_118.7374	0.00340886	Archaea	Euryarchaeota	Halobacteria
k141_1219966_length_2267_cov_60.0000	0.000899013	Archaea	Euryarchaeota	Halobacteria
k141_1220018_length_1731_cov_172.2899	0.013103	Archaea	Euryarchaeota	Halobacteria
k141_1220048_length_11621_cov_62.8047	0.00205634	Archaea	Euryarchaeota	Halobacteria
k141_1220258_length_2072_cov_23.0000	0.0237234	Archaea	Euryarchaeota	Halobacteria
k141_1220429_length_8964_cov_45.9084	0.0035553	Archaea	Euryarchaeota	Halobacteria
k141_1220433_length_4009_cov_116.3999	0.0274736	Archaea	Euryarchaeota	Halobacteria
k141_1220628_length_4481_cov_47.7719	0.00242624	Archaea	Euryarchaeota	Halobacteria
k141_1220803_length_1646_cov_77.5056	0.00414057	Archaea	Euryarchaeota	Halobacteria
k141_1221081_length_2509_cov_44.8488	0.00232809	Archaea	Euryarchaeota	Halobacteria
k141_1221151_length_1803_cov_109.7377	0.00296973	Archaea	Euryarchaeota	Halobacteria
k141_1222105_length_3576_cov_46.3773	0.00396298	Archaea	Euryarchaeota	Halobacteria
k141_1222366_length_2923_cov_43.0000	0.000698623	Archaea	Euryarchaeota	Halobacteria
k141_122252_length_2625_cov_87.0986	0.00149832	Archaea	Euryarchaeota	Halobacteria
k141_1222573_length_2768_cov_36.1405	0.00129133	Archaea	Euryarchaeota	Halobacteria
k141_1222754_length_4360_cov_106.9050	0.0042212	Archaea	Euryarchaeota	Halobacteria
k141_1222766_length_10671_cov_80.0336	0.00316318	Archaea	Euryarchaeota	Halobacteria
k141_1222982_length_2612_cov_39.0000	0.00182623	Archaea	Euryarchaeota	Halobacteria
k141_122322_length_6906_cov_87.3446	0.00321776	Archaea	Euryarchaeota	Halobacteria
k141_1223440_length_8261_cov_58.9772	0.000834917	Archaea	Euryarchaeota	Halobacteria
k141_1223778_length_2148_cov_68.2770	0.00489442	Archaea	Euryarchaeota	Halobacteria
k141_1224258_length_10623_cov_34.0516	0.00115272	Archaea	Euryarchaeota	Halobacteria
k141_1224367_length_2378_cov_5.8748	0.000841802	Archaea	Euryarchaeota	Halobacteria
k141_1224465_length_2096_cov_100.3903	0.0043851	Archaea	Euryarchaeota	Halobacteria
k141_1224597_length_8026_cov_99.7635	0.00322756	Archaea	Euryarchaeota	Halobacteria
k141_1224671_length_5510_cov_66.5779	0.00187824	Archaea	Euryarchaeota	Halobacteria
k141_1224761_length_3032_cov_63.3597	0.00570998	Archaea	Euryarchaeota	Halobacteria
k141_1224950_length_25355_cov_86.2691	0.00223808	Archaea	Euryarchaeota	Halobacteria
k141_1225103_length_3143_cov_57.6223	0.0016453	Archaea	Euryarchaeota	Halobacteria
k141_1225217_length_1845_cov_47.8398	0.00412063	Archaea	Euryarchaeota	Halobacteria
k141_1225285_length_1947_cov_122.2658	0.0109817	Archaea	Euryarchaeota	Halobacteria
k141_1225321_length_5516_cov_85.1068	0.0023269	Archaea	Euryarchaeota	Halobacteria
k141_1225336_length_7168_cov_26.0000	0.000411954	Archaea	Euryarchaeota	Halobacteria
k141_1225797_length_4032_cov_56.7016	0.00190289	Archaea	Euryarchaeota	Halobacteria
k141_1226186_length_1575_cov_69.9066	0.00885319	Archaea	Euryarchaeota	Halobacteria
k141_1226187_length_1515_cov_11.0000	0.00294548	Archaea	Euryarchaeota	Halobacteria
k141_1226355_length_1607_cov_10.0000	0.00674877	Archaea	Euryarchaeota	Halobacteria
k141_1226933_length_6713_cov_75.7766	0.005397	Archaea	Euryarchaeota	Halobacteria
k141_1226934_length_3440_cov_65.6266	0.00112272	Archaea	Euryarchaeota	Halobacteria
k141_1227173_length_4844_cov_38.0000	0.00149293	Archaea	Euryarchaeota	Halobacteria
k141_1227201_length_4458_cov_56.6011	0.00651569	Archaea	Euryarchaeota	Halobacteria
k141_1227244_length_2706_cov_104.0359	0.00893061	Archaea	Euryarchaeota	Halobacteria
k141_1227420_length_5642_cov_40.1489	0.00225812	Archaea	Euryarchaeota	Halobacteria
k141_1227500_length_14225_cov_45.9535	0.00201982	Archaea	Euryarchaeota	Halobacteria
k141_122753_length_2844_cov_54.5353	0.00471003	Archaea	Euryarchaeota	Halobacteria
k141_1227534_length_4154_cov_75.8854	0.00479068	Archaea	Euryarchaeota	Halobacteria
k141_122764_length_2174_cov_20.1520	0.00236086	Archaea	Euryarchaeota	Halobacteria
k141_1227783_length_23006_cov_46.9054	0.00260008	Archaea	Euryarchaeota	Halobacteria
k141_122796_length_24834_cov_71.1512	0.00148825	Archaea	Euryarchaeota	Halobacteria
k141_122807_length_8092_cov_57.5558	0.00349375	Archaea	Euryarchaeota	Halobacteria
k141_1228424_length_8144_cov_59.2874	0.00376231	Archaea	Euryarchaeota	Halobacteria
k141_1228530_length_3286_cov_46.8245	0.00321491	Archaea	Euryarchaeota	Halobacteria
k141_1228682_length_4681_cov_58.8564	0.00703702	Archaea	Euryarchaeota	Halobacteria
k141_1228991_length_2109_cov_106.8938	0.0027132	Archaea	Euryarchaeota	Halobacteria
k141_1229206_length_2053_cov_163.0000	0.00732677	Archaea	Euryarchaeota	Halobacteria
k141_122933_length_2464_cov_38.7495	0.0128139	Archaea	Euryarchaeota	Halobacteria
k141_1229579_length_2990_cov_56.9821	0.00472188	Archaea	Euryarchaeota	Halobacteria
k141_1229909_length_3388_cov_20.8864	0.00198616	Archaea	Euryarchaeota	Halobacteria
k141_1230869_length_1805_cov_11.0379	0.00284566	Archaea	Euryarchaeota	Halobacteria
k141_1231131_length_10396_cov_57.8036	0.00358732	Archaea	Euryarchaeota	Halobacteria
k141_1231272_length_7616_cov_71.9678	0.00310889	Archaea	Euryarchaeota	Halobacteria
k141_1231300_length_4555_cov_70.8113	0.00388776	Archaea	Euryarchaeota	Halobacteria
k141_1231621_length_5420_cov_71.2894	0.00428259	Archaea	Euryarchaeota	Halobacteria
k141_1231860_length_4397_cov_104.9676	0.0037255	Archaea	Euryarchaeota	Halobacteria
k141_1232381_length_16114_cov_108.9895	0.00173423	Archaea	Euryarchaeota	Halobacteria
k141_1232742_length_2249_cov_24.8577	0.00258052	Archaea	Euryarchaeota	Halobacteria
k141_123277_length_3921_cov_75.4397	0.0118832	Archaea	Euryarchaeota	Halobacteria
k141_1233034_length_7700_cov_66.6101	0.00160417	Archaea	Euryarchaeota	Halobacteria
k141_1233100_length_5498_cov_76.6899	0.00414792	Archaea	Euryarchaeota	Halobacteria
k141_123342_length_2591_cov_45.6400	0.00365782	Archaea	Euryarchaeota	Halobacteria
k141_1233478_length_4402_cov_70.9998	0.00507766	Archaea	Euryarchaeota	Halobacteria
k141_1233545_length_1537_cov_43.8474	0.0023293	Archaea	Euryarchaeota	Halobacteria
k141_1233800_length_18053_cov_70.3327	0.00459964	Archaea	Euryarchaeota	Halobacteria
k141_1234129_length_10483_cov_62.8242	0.00231639	Archaea	Euryarchaeota	Halobacteria
k141_1234776_length_7689_cov_101.7805	0.00606101	Archaea	Euryarchaeota	Halobacteria
k141_1235154_length_1909_cov_27.1968	0.0121124	Archaea	Euryarchaeota	Halobacteria
k141_1235507_length_2260_cov_24.5875	0.00258381	Archaea	Euryarchaeota	Halobacteria
k141_1235689_length_2844_cov_105.5409	0.014507	Archaea	Euryarchaeota	Halobacteria
k141_1235785_length_5252_cov_35.0000	0.00153825	Archaea	Euryarchaeota	Halobacteria
k141_1236187_length_3422_cov_124.3426	0.0106342	Archaea	Euryarchaeota	Halobacteria
k141_1236268_length_2233_cov_94.8007	0.00267037	Archaea	Euryarchaeota	Halobacteria
k141_123711_length_3967_cov_191.0000	0.00704476	Archaea	Euryarchaeota	Halobacteria
k141_1237510_length_4246_cov_52.9730	0.0034953	Archaea	Euryarchaeota	Halobacteria
k141_1237515_length_3954_cov_138.0509	0.00440378	Archaea	Euryarchaeota	Halobacteria
k141_1237862_length_3677_cov_25.7251	0.00368396	Archaea	Euryarchaeota	Halobacteria
k141_1238196_length_5303_cov_40.7335	0.00276808	Archaea	Euryarchaeota	Halobacteria
k141_1238222_length_3444_cov_53.9967	0.00153808	Archaea	Euryarchaeota	Halobacteria
k141_1238494_length_5405_cov_59.5551	0.00303815	Archaea	Euryarchaeota	Halobacteria
k141_1239132_length_3084_cov_26.7618	0.00190636	Archaea	Euryarchaeota	Halobacteria
k141_1239479_length_4840_cov_262.3160	0.00156521	Archaea	Euryarchaeota	Halobacteria
k141_1239554_length_4806_cov_88.0302	0.00292178	Archaea	Euryarchaeota	Halobacteria
k141_1239619_length_2027_cov_52.0000	0.00128378	Archaea	Euryarchaeota	Halobacteria
k141_123973_length_3872_cov_35.3061	0.00208664	Archaea	Euryarchaeota	Halobacteria
k141_123992_length_4064_cov_56.0930	0.0047756	Archaea	Euryarchaeota	Halobacteria
k141_1240207_length_10967_cov_51.7643	0.00270669	Archaea	Euryarchaeota	Halobacteria
k141_1240267_length_2622_cov_109.8613	0.00371919	Archaea	Euryarchaeota	Halobacteria
k141_1240292_length_11012_cov_96.2579	0.00601466	Archaea	Euryarchaeota	Halobacteria
k141_1240630_length_2947_cov_96.5738	0.0105082	Archaea	Euryarchaeota	Halobacteria
k141_1240759_length_9487_cov_49.0621	0.00331622	Archaea	Euryarchaeota	Halobacteria
k141_1240877_length_16598_cov_48.2475	0.0019375	Archaea	Euryarchaeota	Halobacteria
k141_1241050_length_3120_cov_76.8714	0.00451397	Archaea	Euryarchaeota	Halobacteria
k141_1241250_length_1734_cov_141.0000	0.00527391	Archaea	Euryarchaeota	Halobacteria
k141_1241382_length_4657_cov_60.2223	0.00238894	Archaea	Euryarchaeota	Halobacteria
k141_1241620_length_5162_cov_34.6059	0.00180008	Archaea	Euryarchaeota	Halobacteria
k141_124196_length_10135_cov_659.8623	0.00825786	Archaea	Euryarchaeota	Halobacteria
k141_1242073_length_1704_cov_39.5867	0.00302056	Archaea	Euryarchaeota	Halobacteria
k141_1242132_length_6452_cov_25.0000	0.000508103	Archaea	Euryarchaeota	Halobacteria
k141_1242148_length_2720_cov_59.0000	0.00224824	Archaea	Euryarchaeota	Halobacteria
k141_1242436_length_4365_cov_68.1697	0.00151988	Archaea	Euryarchaeota	Halobacteria
k141_124253_length_8667_cov_63.9384	0.00208485	Archaea	Euryarchaeota	Halobacteria
k141_1242671_length_8234_cov_102.1713	0.00374286	Archaea	Euryarchaeota	Halobacteria
k141_1242674_length_26706_cov_93.2314	0.00282646	Archaea	Euryarchaeota	Halobacteria
k141_1242804_length_3457_cov_142.2961	0.00193346	Archaea	Euryarchaeota	Halobacteria
k141_1242977_length_4160_cov_67.2122	0.00124264	Archaea	Euryarchaeota	Halobacteria
k141_1242981_length_5630_cov_63.7821	0.00750051	Archaea	Euryarchaeota	Halobacteria
k141_1243018_length_3756_cov_49.0000	0.0018325	Archaea	Euryarchaeota	Halobacteria
k141_1243739_length_2871_cov_34.9978	0.00297186	Archaea	Euryarchaeota	Halobacteria
k141_1243765_length_1837_cov_42.9552	0.00255384	Archaea	Euryarchaeota	Halobacteria
k141_1243851_length_13163_cov_110.1931	0.0035054	Archaea	Euryarchaeota	Halobacteria
k141_1243874_length_3910_cov_65.0000	0.000845517	Archaea	Euryarchaeota	Halobacteria
k141_1243902_length_43649_cov_74.8104	0.00310709	Archaea	Euryarchaeota	Halobacteria
k141_1243993_length_2682_cov_70.4215	0.00291726	Archaea	Euryarchaeota	Halobacteria
k141_1244066_length_6033_cov_67.4347	0.00469899	Archaea	Euryarchaeota	Halobacteria
k141_1244226_length_6646_cov_45.5337	0.00364274	Archaea	Euryarchaeota	Halobacteria
k141_1244243_length_3457_cov_61.7358	0.00524429	Archaea	Euryarchaeota	Halobacteria
k141_124451_length_2854_cov_57.0369	0.00553474	Archaea	Euryarchaeota	Halobacteria
k141_124484_length_1793_cov_81.8771	0.00765937	Archaea	Euryarchaeota	Halobacteria
k141_1245015_length_17392_cov_83.9328	0.00630926	Archaea	Euryarchaeota	Halobacteria
k141_1245109_length_9272_cov_41.4336	0.0025561	Archaea	Euryarchaeota	Halobacteria
k141_124524_length_1696_cov_56.1781	0.00499717	Archaea	Euryarchaeota	Halobacteria
k141_1245334_length_2977_cov_21.0000	0.0010812	Archaea	Euryarchaeota	Halobacteria
k141_1245623_length_23262_cov_62.7143	0.00179537	Archaea	Euryarchaeota	Halobacteria
k141_1245663_length_1698_cov_35.9249	0.00291231	Archaea	Euryarchaeota	Halobacteria
k141_124602_length_2067_cov_226.4533	0.036154	Archaea	Euryarchaeota	Halobacteria
k141_1246469_length_11121_cov_68.4280	0.00200623	Archaea	Euryarchaeota	Halobacteria
k141_1246640_length_2173_cov_53.5595	0.00207523	Archaea	Euryarchaeota	Halobacteria
k141_1247241_length_2227_cov_32.9243	0.00259424	Archaea	Euryarchaeota	Halobacteria
k141_124786_length_5881_cov_311.8044	0.00375531	Archaea	Euryarchaeota	Halobacteria
k141_1248434_length_10068_cov_59.1507	0.00213419	Archaea	Euryarchaeota	Halobacteria
k141_1248529_length_8870_cov_59.9262	0.00157999	Archaea	Euryarchaeota	Halobacteria
k141_1248530_length_2812_cov_25.2587	0.00131442	Archaea	Euryarchaeota	Halobacteria
k141_1248749_length_4727_cov_19.9926	0.00184612	Archaea	Euryarchaeota	Halobacteria
k141_124883_length_2192_cov_85.5768	0.00329401	Archaea	Euryarchaeota	Halobacteria
k141_1249050_length_2993_cov_47.4909	0.0027623	Archaea	Euryarchaeota	Halobacteria
k141_1249077_length_3290_cov_96.1693	0.00170272	Archaea	Euryarchaeota	Halobacteria
k141_1249310_length_15168_cov_140.6400	0.00207093	Archaea	Euryarchaeota	Halobacteria
k141_124936_length_3124_cov_29.2055	0.0032789	Archaea	Euryarchaeota	Halobacteria
k141_1250028_length_2831_cov_26.4041	0.00164261	Archaea	Euryarchaeota	Halobacteria
k141_1250293_length_2042_cov_68.8117	0.00476807	Archaea	Euryarchaeota	Halobacteria
k141_1250352_length_3751_cov_102.7163	0.0069941	Archaea	Euryarchaeota	Halobacteria
k141_1250454_length_4423_cov_45.4745	0.00144353	Archaea	Euryarchaeota	Halobacteria
k141_1250464_length_2297_cov_26.0000	0.000547733	Archaea	Euryarchaeota	Halobacteria
k141_125049_length_2932_cov_41.8990	0.00398798	Archaea	Euryarchaeota	Halobacteria
k141_1250569_length_5611_cov_49.2978	0.00729442	Archaea	Euryarchaeota	Halobacteria
k141_125058_length_16003_cov_83.5613	0.00561438	Archaea	Euryarchaeota	Halobacteria
k141_1250999_length_2075_cov_131.0553	0.0130947	Archaea	Euryarchaeota	Halobacteria
k141_1251079_length_5898_cov_32.7309	0.000874765	Archaea	Euryarchaeota	Halobacteria
k141_1251369_length_4976_cov_69.9702	0.00462984	Archaea	Euryarchaeota	Halobacteria
k141_1251478_length_3300_cov_94.9718	0.0190311	Archaea	Euryarchaeota	Halobacteria
k141_125160_length_8886_cov_62.3549	0.00497018	Archaea	Euryarchaeota	Halobacteria
k141_1251834_length_2853_cov_18.0000	0.004199	Archaea	Euryarchaeota	Halobacteria
k141_1252531_length_2639_cov_30.8507	0.00237297	Archaea	Euryarchaeota	Halobacteria
k141_1252575_length_2373_cov_21.0000	0.000758134	Archaea	Euryarchaeota	Halobacteria
k141_1252584_length_5184_cov_52.8773	0.00424661	Archaea	Euryarchaeota	Halobacteria
k141_1253104_length_1633_cov_54.4410	0.0119626	Archaea	Euryarchaeota	Halobacteria
k141_125321_length_4268_cov_87.0104	0.00548947	Archaea	Euryarchaeota	Halobacteria
k141_1253503_length_1735_cov_95.0000	0.00636961	Archaea	Euryarchaeota	Halobacteria
k141_1253504_length_3653_cov_85.1859	0.00420961	Archaea	Euryarchaeota	Halobacteria
k141_1253655_length_7872_cov_64.7365	0.00391608	Archaea	Euryarchaeota	Halobacteria
k141_1254190_length_4649_cov_48.5468	0.00169022	Archaea	Euryarchaeota	Halobacteria
k141_1254542_length_9996_cov_39.0479	0.00220811	Archaea	Euryarchaeota	Halobacteria
k141_1254772_length_2572_cov_141.8034	0.00154804	Archaea	Euryarchaeota	Halobacteria
k141_1254907_length_2339_cov_69.5446	0.00421276	Archaea	Euryarchaeota	Halobacteria
k141_1254954_length_4841_cov_56.1496	0.00271461	Archaea	Euryarchaeota	Halobacteria
k141_1255255_length_2887_cov_66.0211	0.0034129	Archaea	Euryarchaeota	Halobacteria
k141_1255379_length_2448_cov_54.0000	0.00270404	Archaea	Euryarchaeota	Halobacteria
k141_125555_length_1848_cov_59.2624	0.00342212	Archaea	Euryarchaeota	Halobacteria
k141_125561_length_2127_cov_129.1888	0.00405813	Archaea	Euryarchaeota	Halobacteria
k141_1255663_length_7799_cov_87.9364	0.00250234	Archaea	Euryarchaeota	Halobacteria
k141_1255812_length_8108_cov_67.5745	0.00339081	Archaea	Euryarchaeota	Halobacteria
k141_1256114_length_4334_cov_95.2554	0.00713446	Archaea	Euryarchaeota	Halobacteria
k141_1256216_length_6068_cov_28.4458	0.00228453	Archaea	Euryarchaeota	Halobacteria
k141_125638_length_8479_cov_36.1641	0.00429723	Archaea	Euryarchaeota	Halobacteria
k141_1256520_length_3420_cov_21.0000	0.000728599	Archaea	Euryarchaeota	Halobacteria
k141_1256681_length_2120_cov_29.0000	0.000747723	Archaea	Euryarchaeota	Halobacteria
k141_1256812_length_5239_cov_15.6869	0.000528654	Archaea	Euryarchaeota	Halobacteria
k141_1256851_length_1800_cov_94.0561	0.000913281	Archaea	Euryarchaeota	Halobacteria
k141_1256945_length_4951_cov_217.8624	0.0148197	Archaea	Euryarchaeota	Halobacteria
k141_125722_length_4552_cov_41.4827	0.00338214	Archaea	Euryarchaeota	Halobacteria
k141_1257415_length_2314_cov_44.0120	0.00371828	Archaea	Euryarchaeota	Halobacteria
k141_1258016_length_5402_cov_33.0000	0.00249212	Archaea	Euryarchaeota	Halobacteria
k141_1258186_length_5290_cov_74.8806	0.00189729	Archaea	Euryarchaeota	Halobacteria
k141_1258248_length_4700_cov_80.0099	0.00392699	Archaea	Euryarchaeota	Halobacteria
k141_1258606_length_2859_cov_44.0000	0.00232991	Archaea	Euryarchaeota	Halobacteria
k141_1258662_length_2326_cov_15.7254	0.00607452	Archaea	Euryarchaeota	Halobacteria
k141_12587_length_3108_cov_26.0013	0.00139988	Archaea	Euryarchaeota	Halobacteria
k141_1258848_length_1697_cov_58.5977	0.00547244	Archaea	Euryarchaeota	Halobacteria
k141_1259096_length_3731_cov_72.5727	0.00749005	Archaea	Euryarchaeota	Halobacteria
k141_1259467_length_12158_cov_51.4868	0.00184497	Archaea	Euryarchaeota	Halobacteria
k141_1259681_length_4068_cov_114.0000	0.00521649	Archaea	Euryarchaeota	Halobacteria
k141_1259754_length_3225_cov_534.0499	0.00557984	Archaea	Euryarchaeota	Halobacteria
k141_1259813_length_2060_cov_33.0000	0.00400479	Archaea	Euryarchaeota	Halobacteria
k141_1260504_length_8560_cov_37.5102	0.00111862	Archaea	Euryarchaeota	Halobacteria
k141_1261255_length_7542_cov_91.2890	0.00481206	Archaea	Euryarchaeota	Halobacteria
k141_1261552_length_5472_cov_40.6487	0.00194822	Archaea	Euryarchaeota	Halobacteria
k141_1261581_length_2612_cov_55.0109	0.00425726	Archaea	Euryarchaeota	Halobacteria
k141_126159_length_15992_cov_35.0000	0.000462191	Archaea	Euryarchaeota	Halobacteria
k141_1261684_length_7740_cov_50.0399	0.00459207	Archaea	Euryarchaeota	Halobacteria
k141_1261758_length_6378_cov_50.0335	0.00387751	Archaea	Euryarchaeota	Halobacteria
k141_1261835_length_2952_cov_64.6197	0.00284565	Archaea	Euryarchaeota	Halobacteria
k141_1262441_length_4033_cov_100.3412	0.00335082	Archaea	Euryarchaeota	Halobacteria
k141_1262492_length_26875_cov_72.9069	0.00279892	Archaea	Euryarchaeota	Halobacteria
k141_1262691_length_6340_cov_82.7540	0.00256527	Archaea	Euryarchaeota	Halobacteria
k141_126303_length_4821_cov_65.4504	0.00437912	Archaea	Euryarchaeota	Halobacteria
k141_1264031_length_1919_cov_72.0000	0.00558288	Archaea	Euryarchaeota	Halobacteria
k141_1264111_length_3231_cov_16.8699	0.0015081	Archaea	Euryarchaeota	Halobacteria
k141_1264321_length_3598_cov_72.5010	0.00384507	Archaea	Euryarchaeota	Halobacteria
k141_1264721_length_2783_cov_63.9557	0.0029832	Archaea	Euryarchaeota	Halobacteria
k141_126489_length_4398_cov_73.3430	0.00463209	Archaea	Euryarchaeota	Halobacteria
k141_1265016_length_13376_cov_123.5315	0.00455602	Archaea	Euryarchaeota	Halobacteria
k141_1265149_length_1966_cov_34.0000	0.00192565	Archaea	Euryarchaeota	Halobacteria
k141_1265261_length_2272_cov_60.7898	0.00124721	Archaea	Euryarchaeota	Halobacteria
k141_1265344_length_1921_cov_92.3601	0.00414647	Archaea	Euryarchaeota	Halobacteria
k141_1265912_length_1911_cov_50.6599	0.0105264	Archaea	Euryarchaeota	Halobacteria
k141_1266182_length_4963_cov_105.2974	0.0322291	Archaea	Euryarchaeota	Halobacteria
k141_1266210_length_6441_cov_78.8175	0.000974117	Archaea	Euryarchaeota	Halobacteria
k141_126653_length_2203_cov_47.0723	0.00574347	Archaea	Euryarchaeota	Halobacteria
k141_1266675_length_4037_cov_34.5719	0.00372006	Archaea	Euryarchaeota	Halobacteria
k141_1266733_length_4836_cov_96.2249	0.000918856	Archaea	Euryarchaeota	Halobacteria
k141_1266964_length_2372_cov_35.0000	0.000921165	Archaea	Euryarchaeota	Halobacteria
k141_1267086_length_2482_cov_50.0889	0.00465054	Archaea	Euryarchaeota	Halobacteria
k141_126740_length_4941_cov_72.5583	0.0027465	Archaea	Euryarchaeota	Halobacteria
k141_126762_length_6069_cov_114.4096	0.00277522	Archaea	Euryarchaeota	Halobacteria
k141_1267682_length_2880_cov_42.3370	0.000287716	Archaea	Euryarchaeota	Halobacteria
k141_1267848_length_3141_cov_39.1420	0.00145391	Archaea	Euryarchaeota	Halobacteria
k141_1268090_length_1782_cov_142.6466	0.0118993	Archaea	Euryarchaeota	Halobacteria
k141_1268157_length_1511_cov_35.4883	0.0020414	Archaea	Euryarchaeota	Halobacteria
k141_1268373_length_3894_cov_41.5412	0.00313368	Archaea	Euryarchaeota	Halobacteria
k141_126840_length_7603_cov_88.7628	0.00379503	Archaea	Euryarchaeota	Halobacteria
k141_1268533_length_7659_cov_84.1796	0.00368839	Archaea	Euryarchaeota	Halobacteria
k141_1268957_length_2820_cov_45.6667	0.000534369	Archaea	Euryarchaeota	Halobacteria
k141_1269055_length_2522_cov_19.0000	0.00271669	Archaea	Euryarchaeota	Halobacteria
k141_1269071_length_7932_cov_32.9911	0.00260747	Archaea	Euryarchaeota	Halobacteria
k141_1270086_length_2780_cov_79.6574	0.00421568	Archaea	Euryarchaeota	Halobacteria
k141_127025_length_6382_cov_127.9083	0.0191731	Archaea	Euryarchaeota	Halobacteria
k141_1270325_length_6345_cov_121.2353	0.0049738	Archaea	Euryarchaeota	Halobacteria
k141_1270496_length_5813_cov_58.2445	0.00295212	Archaea	Euryarchaeota	Halobacteria
k141_1270564_length_2372_cov_11.0000	0.00893704	Archaea	Euryarchaeota	Halobacteria
k141_1270591_length_1559_cov_17.7243	0.00359328	Archaea	Euryarchaeota	Halobacteria
k141_1270854_length_4902_cov_45.0733	0.00229912	Archaea	Euryarchaeota	Halobacteria
k141_127123_length_2384_cov_56.7682	0.00376832	Archaea	Euryarchaeota	Halobacteria
k141_1271314_length_3063_cov_64.9504	0.00196118	Archaea	Euryarchaeota	Halobacteria
k141_1272011_length_44412_cov_65.2892	0.00198057	Archaea	Euryarchaeota	Halobacteria
k141_1272117_length_3296_cov_57.0428	0.00212647	Archaea	Euryarchaeota	Halobacteria
k141_1272286_length_5206_cov_52.2450	0.00356865	Archaea	Euryarchaeota	Halobacteria
k141_127275_length_10017_cov_293.0860	0.00441986	Archaea	Euryarchaeota	Halobacteria
k141_1272872_length_8156_cov_54.1205	0.00443794	Archaea	Euryarchaeota	Halobacteria
k141_1272889_length_5422_cov_47.0400	0.00332166	Archaea	Euryarchaeota	Halobacteria
k141_1272946_length_3475_cov_38.0018	0.00179755	Archaea	Euryarchaeota	Halobacteria
k141_1273007_length_5361_cov_51.2946	0.00465866	Archaea	Euryarchaeota	Halobacteria
k141_1273039_length_2307_cov_39.7613	0.00365845	Archaea	Euryarchaeota	Halobacteria
k141_1273327_length_8878_cov_83.9292	0.0136307	Archaea	Euryarchaeota	Halobacteria
k141_1273649_length_5109_cov_46.2808	0.0010518	Archaea	Euryarchaeota	Halobacteria
k141_1273665_length_3557_cov_41.0916	0.00236571	Archaea	Euryarchaeota	Halobacteria
k141_1273968_length_1836_cov_42.0000	0.0038445	Archaea	Euryarchaeota	Halobacteria
k141_127442_length_1530_cov_15.0000	0.115274	Archaea	Euryarchaeota	Halobacteria
k141_1274699_length_1635_cov_21.0020	0.00242614	Archaea	Euryarchaeota	Halobacteria
k141_1274772_length_3896_cov_76.0000	0.0046644	Archaea	Euryarchaeota	Halobacteria
k141_1274850_length_8933_cov_63.1306	0.00559372	Archaea	Euryarchaeota	Halobacteria
k141_127530_length_9033_cov_53.9326	0.00446279	Archaea	Euryarchaeota	Halobacteria
k141_1275301_length_8572_cov_65.8379	0.00516483	Archaea	Euryarchaeota	Halobacteria
k141_127551_length_1620_cov_34.7492	0.00751934	Archaea	Euryarchaeota	Halobacteria
k141_1275805_length_2481_cov_60.5551	0.00508417	Archaea	Euryarchaeota	Halobacteria
k141_1276060_length_5775_cov_63.2693	0.0124153	Archaea	Euryarchaeota	Halobacteria
k141_1276755_length_3247_cov_91.6665	0.0046459	Archaea	Euryarchaeota	Halobacteria
k141_1277072_length_2279_cov_86.4733	0.0052985	Archaea	Euryarchaeota	Halobacteria
k141_1277632_length_9663_cov_44.6410	0.00155558	Archaea	Euryarchaeota	Halobacteria
k141_1277924_length_17262_cov_69.7137	0.00223698	Archaea	Euryarchaeota	Halobacteria
k141_127811_length_5953_cov_51.7075	0.00297073	Archaea	Euryarchaeota	Halobacteria
k141_1278533_length_4961_cov_34.2091	0.00371106	Archaea	Euryarchaeota	Halobacteria
k141_1278648_length_2257_cov_65.1890	0.00404963	Archaea	Euryarchaeota	Halobacteria
k141_127870_length_7553_cov_74.1101	0.0039628	Archaea	Euryarchaeota	Halobacteria
k141_1278997_length_2481_cov_35.9726	0.00777266	Archaea	Euryarchaeota	Halobacteria
k141_1279435_length_4504_cov_22.0000	0.00197124	Archaea	Euryarchaeota	Halobacteria
k141_1279621_length_1675_cov_73.3664	0.00404263	Archaea	Euryarchaeota	Halobacteria
k141_1279785_length_2292_cov_47.0237	0.00762628	Archaea	Euryarchaeota	Halobacteria
k141_127995_length_47869_cov_41.4845	0.00142911	Archaea	Euryarchaeota	Halobacteria
k141_1280275_length_3145_cov_25.0000	0.000754532	Archaea	Euryarchaeota	Halobacteria
k141_128071_length_3085_cov_61.3889	0.0032242	Archaea	Euryarchaeota	Halobacteria
k141_1280768_length_2956_cov_57.5456	0.00268571	Archaea	Euryarchaeota	Halobacteria
k141_1280817_length_3492_cov_120.0985	0.00327728	Archaea	Euryarchaeota	Halobacteria
k141_128138_length_7351_cov_95.1581	0.0079615	Archaea	Euryarchaeota	Halobacteria
k141_1281461_length_8382_cov_59.8613	0.00414945	Archaea	Euryarchaeota	Halobacteria
k141_1282179_length_2741_cov_50.5227	0.00507775	Archaea	Euryarchaeota	Halobacteria
k141_1282213_length_1959_cov_67.8856	0.00633543	Archaea	Euryarchaeota	Halobacteria
k141_1282309_length_5359_cov_50.2909	0.000698239	Archaea	Euryarchaeota	Halobacteria
k141_128235_length_3985_cov_43.0044	0.0039804	Archaea	Euryarchaeota	Halobacteria
k141_128252_length_2154_cov_71.3289	0.00771003	Archaea	Euryarchaeota	Halobacteria
k141_1282710_length_3135_cov_20.0000	0.000190632	Archaea	Euryarchaeota	Halobacteria
k141_1282711_length_5461_cov_46.8098	0.00293739	Archaea	Euryarchaeota	Halobacteria
k141_1282852_length_3100_cov_115.3319	0.00765051	Archaea	Euryarchaeota	Halobacteria
k141_1282887_length_13846_cov_51.9983	0.00125003	Archaea	Euryarchaeota	Halobacteria
k141_128304_length_2174_cov_110.8451	0.00443545	Archaea	Euryarchaeota	Halobacteria
k141_1283203_length_6503_cov_60.1322	0.0072536	Archaea	Euryarchaeota	Halobacteria
k141_1283285_length_3137_cov_78.8184	0.0136232	Archaea	Euryarchaeota	Halobacteria
k141_128364_length_3211_cov_14.5987	0.00095912	Archaea	Euryarchaeota	Halobacteria
k141_1283862_length_2852_cov_53.0000	0.00197482	Archaea	Euryarchaeota	Halobacteria
k141_1284077_length_1768_cov_36.0000	0.00162707	Archaea	Euryarchaeota	Halobacteria
k141_128410_length_4246_cov_53.4806	0.00160502	Archaea	Euryarchaeota	Halobacteria
k141_1284135_length_1705_cov_26.7916	0.0119792	Archaea	Euryarchaeota	Halobacteria
k141_128444_length_7651_cov_62.1169	0.00531158	Archaea	Euryarchaeota	Halobacteria
k141_1284458_length_5587_cov_23.0000	0.000604386	Archaea	Euryarchaeota	Halobacteria
k141_1285134_length_23218_cov_57.8489	0.00178717	Archaea	Euryarchaeota	Halobacteria
k141_1285267_length_1992_cov_66.0000	0.00401533	Archaea	Euryarchaeota	Halobacteria
k141_1285326_length_9322_cov_95.5489	0.00733664	Archaea	Euryarchaeota	Halobacteria
k141_128542_length_3997_cov_132.5731	0.00929236	Archaea	Euryarchaeota	Halobacteria
k141_1285506_length_4100_cov_68.4961	0.00371064	Archaea	Euryarchaeota	Halobacteria
k141_128581_length_3199_cov_77.5170	0.00440479	Archaea	Euryarchaeota	Halobacteria
k141_1285818_length_3059_cov_72.7272	0.00397204	Archaea	Euryarchaeota	Halobacteria
k141_128606_length_3779_cov_57.4698	0.011671	Archaea	Euryarchaeota	Halobacteria
k141_1286095_length_3194_cov_113.7075	0.00257873	Archaea	Euryarchaeota	Halobacteria
k141_128626_length_9038_cov_66.9160	0.00336678	Archaea	Euryarchaeota	Halobacteria
k141_1286300_length_3257_cov_77.1444	0.00223755	Archaea	Euryarchaeota	Halobacteria
k141_1286326_length_3615_cov_60.1537	0.00303433	Archaea	Euryarchaeota	Halobacteria
k141_1286379_length_5923_cov_209.8933	0.0274629	Archaea	Euryarchaeota	Halobacteria
k141_1286718_length_6935_cov_71.8106	0.0029987	Archaea	Euryarchaeota	Halobacteria
k141_1287050_length_1826_cov_54.5923	0.00295232	Archaea	Euryarchaeota	Halobacteria
k141_1287363_length_16818_cov_45.4077	0.00322154	Archaea	Euryarchaeota	Halobacteria
k141_1287457_length_2620_cov_57.3074	0.00387601	Archaea	Euryarchaeota	Halobacteria
k141_1287511_length_2931_cov_97.6652	0.0108618	Archaea	Euryarchaeota	Halobacteria
k141_128759_length_7531_cov_66.3808	0.00300349	Archaea	Euryarchaeota	Halobacteria
k141_1287673_length_4947_cov_80.1571	0.00449901	Archaea	Euryarchaeota	Halobacteria
k141_1287863_length_1939_cov_99.2664	0.00252235	Archaea	Euryarchaeota	Halobacteria
k141_1288256_length_1868_cov_33.0000	0.000626912	Archaea	Euryarchaeota	Halobacteria
k141_128827_length_13859_cov_48.1456	0.00105595	Archaea	Euryarchaeota	Halobacteria
k141_1288384_length_1659_cov_110.2411	0.00579278	Archaea	Euryarchaeota	Halobacteria
k141_1288797_length_8494_cov_47.5111	0.00398787	Archaea	Euryarchaeota	Halobacteria
k141_1289713_length_9902_cov_55.7119	0.00392805	Archaea	Euryarchaeota	Halobacteria
k141_1290580_length_6055_cov_68.2046	0.00213962	Archaea	Euryarchaeota	Halobacteria
k141_1290716_length_2263_cov_33.3921	0.000652264	Archaea	Euryarchaeota	Halobacteria
k141_1290917_length_6532_cov_84.4434	0.0020011	Archaea	Euryarchaeota	Halobacteria
k141_129130_length_7062_cov_48.0238	0.00296195	Archaea	Euryarchaeota	Halobacteria
k141_1291503_length_3243_cov_21.2656	0.00142019	Archaea	Euryarchaeota	Halobacteria
k141_1291632_length_3034_cov_51.5285	0.00182782	Archaea	Euryarchaeota	Halobacteria
k141_1291867_length_2929_cov_57.9319	0.00162749	Archaea	Euryarchaeota	Halobacteria
k141_1291957_length_6769_cov_33.2876	0.00264272	Archaea	Euryarchaeota	Halobacteria
k141_1292022_length_11673_cov_68.4838	0.00368123	Archaea	Euryarchaeota	Halobacteria
k141_1292127_length_3179_cov_55.6238	0.00293586	Archaea	Euryarchaeota	Halobacteria
k141_1292145_length_3760_cov_61.3681	0.00327712	Archaea	Euryarchaeota	Halobacteria
k141_1292422_length_4604_cov_57.8479	0.00123369	Archaea	Euryarchaeota	Halobacteria
k141_1292677_length_2478_cov_77.7848	0.00166577	Archaea	Euryarchaeota	Halobacteria
k141_1292694_length_2092_cov_27.3496	0.00145317	Archaea	Euryarchaeota	Halobacteria
k141_1292734_length_6084_cov_30.1844	0.00634504	Archaea	Euryarchaeota	Halobacteria
k141_1293012_length_1894_cov_93.1905	0.00763026	Archaea	Euryarchaeota	Halobacteria
k141_1293360_length_8414_cov_73.5636	0.00312363	Archaea	Euryarchaeota	Halobacteria
k141_1293442_length_3322_cov_38.9780	0.00182939	Archaea	Euryarchaeota	Halobacteria
k141_1293645_length_6553_cov_42.6541	0.00109648	Archaea	Euryarchaeota	Halobacteria
k141_1293910_length_1741_cov_109.4188	0.00463636	Archaea	Euryarchaeota	Halobacteria
k141_1293933_length_12363_cov_68.0250	0.00331475	Archaea	Euryarchaeota	Halobacteria
k141_1294260_length_4607_cov_34.0103	0.00305407	Archaea	Euryarchaeota	Halobacteria
k141_1294309_length_1510_cov_28.1760	0.00565789	Archaea	Euryarchaeota	Halobacteria
k141_1294337_length_4078_cov_34.4793	0.00545867	Archaea	Euryarchaeota	Halobacteria
k141_1294398_length_2554_cov_61.3734	0.00428289	Archaea	Euryarchaeota	Halobacteria
k141_129463_length_3351_cov_79.6673	0.00395923	Archaea	Euryarchaeota	Halobacteria
k141_1295670_length_2074_cov_67.0595	0.0101866	Archaea	Euryarchaeota	Halobacteria
k141_1295818_length_7985_cov_194.4651	0.00171127	Archaea	Euryarchaeota	Halobacteria
k141_1296411_length_11282_cov_44.3053	0.00108423	Archaea	Euryarchaeota	Halobacteria
k141_1296548_length_3577_cov_32.7485	0.00391548	Archaea	Euryarchaeota	Halobacteria
k141_1296889_length_5041_cov_38.6086	0.00251524	Archaea	Euryarchaeota	Halobacteria
k141_1297218_length_7710_cov_67.1292	0.00807243	Archaea	Euryarchaeota	Halobacteria
k141_1297233_length_1925_cov_71.7724	0.00287229	Archaea	Euryarchaeota	Halobacteria
k141_1297403_length_5076_cov_67.0000	0.00177431	Archaea	Euryarchaeota	Halobacteria
k141_1297471_length_4380_cov_87.4775	0.00433399	Archaea	Euryarchaeota	Halobacteria
k141_1297554_length_2203_cov_70.5199	0.00199206	Archaea	Euryarchaeota	Halobacteria
k141_1298030_length_5284_cov_30.0000	0.0024245	Archaea	Euryarchaeota	Halobacteria
k141_1298157_length_14525_cov_63.0348	0.00157241	Archaea	Euryarchaeota	Halobacteria
k141_1298227_length_7454_cov_66.5318	0.00336583	Archaea	Euryarchaeota	Halobacteria
k141_1298277_length_6465_cov_72.5357	0.00287844	Archaea	Euryarchaeota	Halobacteria
k141_129840_length_7315_cov_66.1115	0.0021828	Archaea	Euryarchaeota	Halobacteria
k141_1298448_length_1649_cov_63.1207	0.00504277	Archaea	Euryarchaeota	Halobacteria
k141_1298453_length_4633_cov_147.3916	0.0148044	Archaea	Euryarchaeota	Halobacteria
k141_1298539_length_3293_cov_58.0146	0.00601613	Archaea	Euryarchaeota	Halobacteria
k141_1298809_length_5255_cov_25.0000	0.000681371	Archaea	Euryarchaeota	Halobacteria
k141_1298835_length_4000_cov_48.0000	0.000493279	Archaea	Euryarchaeota	Halobacteria
k141_1298941_length_1818_cov_84.0334	0.00689608	Archaea	Euryarchaeota	Halobacteria
k141_1299052_length_3521_cov_100.6642	0.000683499	Archaea	Euryarchaeota	Halobacteria
k141_1299229_length_3264_cov_99.6881	0.00426963	Archaea	Euryarchaeota	Halobacteria
k141_1299328_length_3102_cov_23.0000	0.0060072	Archaea	Euryarchaeota	Halobacteria
k141_1299734_length_8423_cov_59.0907	0.00296315	Archaea	Euryarchaeota	Halobacteria
k141_1299753_length_2287_cov_90.7092	0.0336014	Archaea	Euryarchaeota	Halobacteria
k141_1299772_length_1762_cov_14.8988	0.00208114	Archaea	Euryarchaeota	Halobacteria
k141_130012_length_2482_cov_52.0000	0.00093419	Archaea	Euryarchaeota	Halobacteria
k141_1300187_length_4838_cov_53.7579	0.00203224	Archaea	Euryarchaeota	Halobacteria
k141_1300235_length_4221_cov_71.4169	0.0011823	Archaea	Euryarchaeota	Halobacteria
k141_1300240_length_3395_cov_84.5830	0.00665112	Archaea	Euryarchaeota	Halobacteria
k141_1300323_length_1568_cov_884.6391	0.00968271	Archaea	Euryarchaeota	Halobacteria
k141_1300382_length_3534_cov_119.3593	0.00853986	Archaea	Euryarchaeota	Halobacteria
k141_1300403_length_2275_cov_66.9311	0.00691797	Archaea	Euryarchaeota	Halobacteria
k141_1300717_length_13967_cov_57.9585	0.00162052	Archaea	Euryarchaeota	Halobacteria
k141_1300772_length_6742_cov_64.6779	0.00391978	Archaea	Euryarchaeota	Halobacteria
k141_130091_length_8506_cov_44.1364	0.0110468	Archaea	Euryarchaeota	Halobacteria
k141_130097_length_1886_cov_63.8940	0.00500552	Archaea	Euryarchaeota	Halobacteria
k141_1300990_length_4095_cov_36.2443	0.00221287	Archaea	Euryarchaeota	Halobacteria
k141_1301227_length_12359_cov_58.8044	0.00269087	Archaea	Euryarchaeota	Halobacteria
k141_130125_length_7628_cov_69.7131	0.00290512	Archaea	Euryarchaeota	Halobacteria
k141_1301255_length_2347_cov_9.0000	0.000235701	Archaea	Euryarchaeota	Halobacteria
k141_1301300_length_7113_cov_65.0000	0.0014142	Archaea	Euryarchaeota	Halobacteria
k141_1301306_length_5566_cov_76.0365	0.00543108	Archaea	Euryarchaeota	Halobacteria
k141_1301483_length_3427_cov_40.8074	0.000910932	Archaea	Euryarchaeota	Halobacteria
k141_1301495_length_7405_cov_42.7456	0.00357421	Archaea	Euryarchaeota	Halobacteria
k141_1301524_length_11601_cov_74.0143	0.00428712	Archaea	Euryarchaeota	Halobacteria
k141_1301549_length_4900_cov_122.6100	0.0075007	Archaea	Euryarchaeota	Halobacteria
k141_1301753_length_2447_cov_21.0000	0.000688135	Archaea	Euryarchaeota	Halobacteria
k141_1301996_length_7781_cov_49.1391	0.00380161	Archaea	Euryarchaeota	Halobacteria
k141_1302182_length_3759_cov_55.9577	0.00263327	Archaea	Euryarchaeota	Halobacteria
k141_1303342_length_2663_cov_91.8263	0.00611776	Archaea	Euryarchaeota	Halobacteria
k141_1303344_length_2618_cov_86.1679	0.00155336	Archaea	Euryarchaeota	Halobacteria
k141_1303361_length_1579_cov_105.6739	0.00787458	Archaea	Euryarchaeota	Halobacteria
k141_1303503_length_4003_cov_40.1295	0.00210291	Archaea	Euryarchaeota	Halobacteria
k141_1303557_length_4816_cov_280.9519	0.00287071	Archaea	Euryarchaeota	Halobacteria
k141_1303869_length_2282_cov_33.0000	0.00563114	Archaea	Euryarchaeota	Halobacteria
k141_1303984_length_1858_cov_111.5812	0.0796096	Archaea	Euryarchaeota	Halobacteria
k141_1304333_length_5548_cov_34.0107	0.00168602	Archaea	Euryarchaeota	Halobacteria
k141_1304366_length_6641_cov_147.9935	0.00568553	Archaea	Euryarchaeota	Halobacteria
k141_1304494_length_2879_cov_273.5245	0.0131275	Archaea	Euryarchaeota	Halobacteria
k141_1304504_length_1789_cov_52.7269	0.00682012	Archaea	Euryarchaeota	Halobacteria
k141_1304584_length_1983_cov_108.0168	0.0381026	Archaea	Euryarchaeota	Halobacteria
k141_1304717_length_6315_cov_69.3672	0.00457254	Archaea	Euryarchaeota	Halobacteria
k141_1304812_length_21945_cov_56.9629	0.00123442	Archaea	Euryarchaeota	Halobacteria
k141_1304828_length_1615_cov_39.1750	0.00813434	Archaea	Euryarchaeota	Halobacteria
k141_1304912_length_2811_cov_24.9157	0.00133272	Archaea	Euryarchaeota	Halobacteria
k141_1305017_length_5345_cov_136.6103	0.0024976	Archaea	Euryarchaeota	Halobacteria
k141_1306065_length_26137_cov_57.8656	0.00160913	Archaea	Euryarchaeota	Halobacteria
k141_1306207_length_2212_cov_61.7451	0.0017879	Archaea	Euryarchaeota	Halobacteria
k141_1306232_length_11057_cov_55.7389	0.00199378	Archaea	Euryarchaeota	Halobacteria
k141_1306233_length_3344_cov_37.8614	0.00197539	Archaea	Euryarchaeota	Halobacteria
k141_1306407_length_9658_cov_91.3286	0.00322381	Archaea	Euryarchaeota	Halobacteria
k141_1306578_length_2819_cov_62.9877	0.000599766	Archaea	Euryarchaeota	Halobacteria
k141_1306608_length_3603_cov_68.6407	0.000290834	Archaea	Euryarchaeota	Halobacteria
k141_1306863_length_2178_cov_140.2563	0.0125638	Archaea	Euryarchaeota	Halobacteria
k141_1307086_length_7009_cov_61.1340	0.00299489	Archaea	Euryarchaeota	Halobacteria
k141_1307498_length_2075_cov_99.9529	0.00217929	Archaea	Euryarchaeota	Halobacteria
k141_1308394_length_1523_cov_46.0000	0.00234378	Archaea	Euryarchaeota	Halobacteria
k141_1308487_length_3255_cov_75.7412	0.00281903	Archaea	Euryarchaeota	Halobacteria
k141_1308790_length_13471_cov_66.4951	0.00496696	Archaea	Euryarchaeota	Halobacteria
k141_1308813_length_3409_cov_59.8375	0.00107128	Archaea	Euryarchaeota	Halobacteria
k141_130906_length_21562_cov_73.0141	0.00497107	Archaea	Euryarchaeota	Halobacteria
k141_1309409_length_6544_cov_54.2480	0.00564499	Archaea	Euryarchaeota	Halobacteria
k141_1309537_length_4108_cov_10.2627	0.0113444	Archaea	Euryarchaeota	Halobacteria
k141_1310367_length_2874_cov_61.2869	0.00165603	Archaea	Euryarchaeota	Halobacteria
k141_1310454_length_8877_cov_44.2634	0.00291628	Archaea	Euryarchaeota	Halobacteria
k141_1310531_length_2217_cov_74.1749	0.0042141	Archaea	Euryarchaeota	Halobacteria
k141_1310733_length_2225_cov_73.0254	0.00453923	Archaea	Euryarchaeota	Halobacteria
k141_1311225_length_8203_cov_59.9381	0.00274733	Archaea	Euryarchaeota	Halobacteria
k141_1311318_length_1571_cov_72.0217	0.00247156	Archaea	Euryarchaeota	Halobacteria
k141_1311490_length_8537_cov_56.4808	0.00291993	Archaea	Euryarchaeota	Halobacteria
k141_1311736_length_8653_cov_112.6320	0.00546828	Archaea	Euryarchaeota	Halobacteria
k141_1312061_length_3685_cov_23.0000	0.00125245	Archaea	Euryarchaeota	Halobacteria
k141_1312094_length_5046_cov_79.3394	0.00176134	Archaea	Euryarchaeota	Halobacteria
k141_1312263_length_6758_cov_57.4765	0.00291362	Archaea	Euryarchaeota	Halobacteria
k141_1312540_length_1529_cov_43.4467	0.00464397	Archaea	Euryarchaeota	Halobacteria
k141_1312541_length_1902_cov_68.0187	0.00432663	Archaea	Euryarchaeota	Halobacteria
k141_1312957_length_2589_cov_15.0931	0.00734689	Archaea	Euryarchaeota	Halobacteria
k141_1313050_length_7620_cov_110.2855	0.00557296	Archaea	Euryarchaeota	Halobacteria
k141_1313105_length_7492_cov_70.9917	0.00129699	Archaea	Euryarchaeota	Halobacteria
k141_1313219_length_10710_cov_71.5043	0.00594433	Archaea	Euryarchaeota	Halobacteria
k141_1313461_length_7192_cov_63.9522	0.00556622	Archaea	Euryarchaeota	Halobacteria
k141_131408_length_11772_cov_73.7332	0.00574226	Archaea	Euryarchaeota	Halobacteria
k141_131435_length_7945_cov_85.6172	0.00153011	Archaea	Euryarchaeota	Halobacteria
k141_1314371_length_14224_cov_67.0447	0.00465769	Archaea	Euryarchaeota	Halobacteria
k141_1314792_length_3098_cov_48.9127	0.00225588	Archaea	Euryarchaeota	Halobacteria
k141_131538_length_3554_cov_96.8353	0.00371778	Archaea	Euryarchaeota	Halobacteria
k141_1315394_length_4338_cov_28.0000	0.00124007	Archaea	Euryarchaeota	Halobacteria
k141_1315430_length_2550_cov_60.0569	0.00853815	Archaea	Euryarchaeota	Halobacteria
k141_1315920_length_3096_cov_44.0000	0.00164312	Archaea	Euryarchaeota	Halobacteria
k141_131597_length_3112_cov_61.3100	0.00291133	Archaea	Euryarchaeota	Halobacteria
k141_1315970_length_5579_cov_67.9375	0.00303691	Archaea	Euryarchaeota	Halobacteria
k141_131711_length_2800_cov_38.0876	0.00532592	Archaea	Euryarchaeota	Halobacteria
k141_1317664_length_6019_cov_94.4599	0.00423791	Archaea	Euryarchaeota	Halobacteria
k141_1318780_length_2169_cov_108.0000	0.0319106	Archaea	Euryarchaeota	Halobacteria
k141_1318991_length_8275_cov_68.7224	0.00320218	Archaea	Euryarchaeota	Halobacteria
k141_1319123_length_2773_cov_38.4696	0.0023877	Archaea	Euryarchaeota	Halobacteria
k141_1319260_length_3176_cov_159.0405	0.0180492	Archaea	Euryarchaeota	Halobacteria
k141_1319402_length_5655_cov_246.5368	0.00208786	Archaea	Euryarchaeota	Halobacteria
k141_1319416_length_5414_cov_181.0000	0.0033015	Archaea	Euryarchaeota	Halobacteria
k141_1319422_length_3519_cov_32.0000	0.00114238	Archaea	Euryarchaeota	Halobacteria
k141_1319555_length_4639_cov_39.7248	0.00404657	Archaea	Euryarchaeota	Halobacteria
k141_1319635_length_6140_cov_14.3981	0.000523628	Archaea	Euryarchaeota	Halobacteria
k141_1319680_length_3983_cov_80.0518	0.00581408	Archaea	Euryarchaeota	Halobacteria
k141_131973_length_3516_cov_102.1564	0.0264803	Archaea	Euryarchaeota	Halobacteria
k141_1319757_length_3222_cov_97.8312	0.00815518	Archaea	Euryarchaeota	Halobacteria
k141_132003_length_2845_cov_163.2829	0.016373	Archaea	Euryarchaeota	Halobacteria
k141_1320653_length_3066_cov_49.1880	0.0207774	Archaea	Euryarchaeota	Halobacteria
k141_1320833_length_8586_cov_144.0000	0.000943185	Archaea	Euryarchaeota	Halobacteria
k141_1321009_length_3186_cov_25.0000	0.00198623	Archaea	Euryarchaeota	Halobacteria
k141_1321198_length_2975_cov_85.0371	0.0044903	Archaea	Euryarchaeota	Halobacteria
k141_1321515_length_6741_cov_113.0218	0.00698082	Archaea	Euryarchaeota	Halobacteria
k141_1321538_length_1973_cov_44.9487	0.00582542	Archaea	Euryarchaeota	Halobacteria
k141_1321644_length_5149_cov_49.0739	0.00342246	Archaea	Euryarchaeota	Halobacteria
k141_1321774_length_3018_cov_34.0000	0.00271542	Archaea	Euryarchaeota	Halobacteria
k141_1322279_length_7775_cov_61.0494	0.00373972	Archaea	Euryarchaeota	Halobacteria
k141_1322643_length_2543_cov_77.8326	0.00638985	Archaea	Euryarchaeota	Halobacteria
k141_132272_length_5361_cov_45.8889	0.0104123	Archaea	Euryarchaeota	Halobacteria
k141_1323152_length_3508_cov_37.9955	0.00141603	Archaea	Euryarchaeota	Halobacteria
k141_1323176_length_8519_cov_53.4036	0.00110706	Archaea	Euryarchaeota	Halobacteria
k141_1323308_length_6863_cov_103.4804	0.00230925	Archaea	Euryarchaeota	Halobacteria
k141_1323352_length_2783_cov_43.4175	0.00110474	Archaea	Euryarchaeota	Halobacteria
k141_1323437_length_11004_cov_56.6502	0.00239193	Archaea	Euryarchaeota	Halobacteria
k141_1323582_length_4152_cov_84.2690	0.00375108	Archaea	Euryarchaeota	Halobacteria
k141_1323618_length_4611_cov_56.0611	0.00400614	Archaea	Euryarchaeota	Halobacteria
k141_1323768_length_2486_cov_65.9407	0.00465799	Archaea	Euryarchaeota	Halobacteria
k141_1323964_length_9664_cov_57.1216	0.00171591	Archaea	Euryarchaeota	Halobacteria
k141_1324028_length_4647_cov_83.4443	0.00454551	Archaea	Euryarchaeota	Halobacteria
k141_1324039_length_3943_cov_16.0752	0.00238302	Archaea	Euryarchaeota	Halobacteria
k141_132415_length_11861_cov_50.7494	0.00170786	Archaea	Euryarchaeota	Halobacteria
k141_1324222_length_10405_cov_43.8460	0.00227257	Archaea	Euryarchaeota	Halobacteria
k141_1324232_length_2712_cov_242.3987	0.00335665	Archaea	Euryarchaeota	Halobacteria
k141_1325473_length_2793_cov_52.6248	0.0037459	Archaea	Euryarchaeota	Halobacteria
k141_1325723_length_4444_cov_50.4590	0.00122635	Archaea	Euryarchaeota	Halobacteria
k141_1325856_length_1816_cov_59.1236	0.00599023	Archaea	Euryarchaeota	Halobacteria
k141_1326034_length_2408_cov_80.1235	0.00276968	Archaea	Euryarchaeota	Halobacteria
k141_1326350_length_4445_cov_11.7138	0.000440793	Archaea	Euryarchaeota	Halobacteria
k141_132652_length_1752_cov_107.6642	0.00329812	Archaea	Euryarchaeota	Halobacteria
k141_1326594_length_7154_cov_55.6700	0.00253766	Archaea	Euryarchaeota	Halobacteria
k141_1326841_length_3774_cov_54.7071	0.0018078	Archaea	Euryarchaeota	Halobacteria
k141_1326999_length_2622_cov_58.5018	0.00901795	Archaea	Euryarchaeota	Halobacteria
k141_1327057_length_1549_cov_80.2294	0.00567301	Archaea	Euryarchaeota	Halobacteria
k141_1327082_length_2903_cov_46.6256	0.00863856	Archaea	Euryarchaeota	Halobacteria
k141_1327269_length_2114_cov_39.3781	0.00199192	Archaea	Euryarchaeota	Halobacteria
k141_1327529_length_3909_cov_50.1568	0.00229104	Archaea	Euryarchaeota	Halobacteria
k141_1327882_length_2828_cov_145.5765	0.0174137	Archaea	Euryarchaeota	Halobacteria
k141_1328104_length_5075_cov_30.6707	0.00394177	Archaea	Euryarchaeota	Halobacteria
k141_1328221_length_4132_cov_40.4350	0.0011247	Archaea	Euryarchaeota	Halobacteria
k141_1328478_length_12864_cov_47.1762	0.00329331	Archaea	Euryarchaeota	Halobacteria
k141_1329176_length_4507_cov_62.3339	0.000957744	Archaea	Euryarchaeota	Halobacteria
k141_1329764_length_6135_cov_70.1141	0.00335121	Archaea	Euryarchaeota	Halobacteria
k141_1330203_length_1793_cov_29.8814	0.00199798	Archaea	Euryarchaeota	Halobacteria
k141_1330281_length_11887_cov_56.1979	0.00387198	Archaea	Euryarchaeota	Halobacteria
k141_1330304_length_4061_cov_84.6579	0.00364241	Archaea	Euryarchaeota	Halobacteria
k141_1330364_length_2513_cov_31.0725	0.0023742	Archaea	Euryarchaeota	Halobacteria
k141_1330480_length_11578_cov_77.7250	0.00184251	Archaea	Euryarchaeota	Halobacteria
k141_1330495_length_2986_cov_34.3069	0.00157787	Archaea	Euryarchaeota	Halobacteria
k141_1330709_length_4085_cov_56.0203	0.00282619	Archaea	Euryarchaeota	Halobacteria
k141_1331150_length_3427_cov_53.4665	0.0136301	Archaea	Euryarchaeota	Halobacteria
k141_1331392_length_2309_cov_147.1596	0.00612826	Archaea	Euryarchaeota	Halobacteria
k141_1331570_length_1526_cov_137.6477	0.00633453	Archaea	Euryarchaeota	Halobacteria
k141_1331640_length_11989_cov_73.8573	0.00505415	Archaea	Euryarchaeota	Halobacteria
k141_1331689_length_2428_cov_86.0302	0.004771	Archaea	Euryarchaeota	Halobacteria
k141_1331704_length_3207_cov_70.7136	0.00470555	Archaea	Euryarchaeota	Halobacteria
k141_1331907_length_2139_cov_88.2187	0.00603206	Archaea	Euryarchaeota	Halobacteria
k141_1331986_length_8082_cov_72.0738	0.00440842	Archaea	Euryarchaeota	Halobacteria
k141_1332007_length_1927_cov_85.0655	0.00294461	Archaea	Euryarchaeota	Halobacteria
k141_1332083_length_4844_cov_109.4036	0.00533666	Archaea	Euryarchaeota	Halobacteria
k141_1332169_length_4090_cov_61.7427	0.00117324	Archaea	Euryarchaeota	Halobacteria
k141_1332229_length_6102_cov_36.4840	0.00374005	Archaea	Euryarchaeota	Halobacteria
k141_1332298_length_8772_cov_64.5352	0.00412828	Archaea	Euryarchaeota	Halobacteria
k141_1332324_length_3403_cov_89.2345	0.00338652	Archaea	Euryarchaeota	Halobacteria
k141_1332372_length_2275_cov_39.0000	0.00133401	Archaea	Euryarchaeota	Halobacteria
k141_1332872_length_5151_cov_32.0000	0.00211802	Archaea	Euryarchaeota	Halobacteria
k141_1333483_length_9081_cov_43.6057	0.00196803	Archaea	Euryarchaeota	Halobacteria
k141_133370_length_6626_cov_44.7926	0.00667009	Archaea	Euryarchaeota	Halobacteria
k141_133385_length_1569_cov_43.2612	0.000986284	Archaea	Euryarchaeota	Halobacteria
k141_133439_length_6721_cov_48.3123	0.00162962	Archaea	Euryarchaeota	Halobacteria
k141_1334647_length_3935_cov_40.6853	0.00236226	Archaea	Euryarchaeota	Halobacteria
k141_1334789_length_7515_cov_67.2053	0.00207213	Archaea	Euryarchaeota	Halobacteria
k141_1335298_length_17028_cov_54.3374	0.000512461	Archaea	Euryarchaeota	Halobacteria
k141_1335312_length_1581_cov_93.3750	0.00369638	Archaea	Euryarchaeota	Halobacteria
k141_1335335_length_1887_cov_12.9444	0	Archaea	Euryarchaeota	Halobacteria
k141_1335515_length_19212_cov_54.3043	0.00153274	Archaea	Euryarchaeota	Halobacteria
k141_1335571_length_6325_cov_84.8559	0.00368381	Archaea	Euryarchaeota	Halobacteria
k141_1335653_length_5181_cov_50.8308	0.00678437	Archaea	Euryarchaeota	Halobacteria
k141_1335657_length_5859_cov_39.6501	0.000622704	Archaea	Euryarchaeota	Halobacteria
k141_133639_length_5738_cov_82.5146	0.00452756	Archaea	Euryarchaeota	Halobacteria
k141_1336517_length_8890_cov_150.6938	0.00310901	Archaea	Euryarchaeota	Halobacteria
k141_1336579_length_1910_cov_8.0000	0.00194612	Archaea	Euryarchaeota	Halobacteria
k141_1337164_length_2859_cov_77.6365	0.00339717	Archaea	Euryarchaeota	Halobacteria
k141_1337215_length_4466_cov_42.1649	0.000917877	Archaea	Euryarchaeota	Halobacteria
k141_1337234_length_2466_cov_221.7708	0.00419105	Archaea	Euryarchaeota	Halobacteria
k141_1337473_length_12871_cov_89.6912	0.00216572	Archaea	Euryarchaeota	Halobacteria
k141_1337651_length_4758_cov_137.2333	0.00405318	Archaea	Euryarchaeota	Halobacteria
k141_1337709_length_3227_cov_72.5334	0.0038499	Archaea	Euryarchaeota	Halobacteria
k141_1337772_length_6523_cov_59.9235	0.00347825	Archaea	Euryarchaeota	Halobacteria
k141_1338308_length_6240_cov_47.5535	0.00341994	Archaea	Euryarchaeota	Halobacteria
k141_1338348_length_2290_cov_44.4658	0.00354873	Archaea	Euryarchaeota	Halobacteria
k141_1339022_length_5230_cov_70.1413	0.00397842	Archaea	Euryarchaeota	Halobacteria
k141_1339137_length_2248_cov_715.5007	0.00814489	Archaea	Euryarchaeota	Halobacteria
k141_1339344_length_18151_cov_37.4737	0.00269243	Archaea	Euryarchaeota	Halobacteria
k141_1339372_length_4244_cov_246.9781	0.00463035	Archaea	Euryarchaeota	Halobacteria
k141_1339432_length_2367_cov_45.3576	0.00315893	Archaea	Euryarchaeota	Halobacteria
k141_1339712_length_1985_cov_108.2793	0.00589747	Archaea	Euryarchaeota	Halobacteria
k141_1339780_length_3590_cov_81.3155	0.00277681	Archaea	Euryarchaeota	Halobacteria
k141_1339781_length_2581_cov_21.0000	0.00218591	Archaea	Euryarchaeota	Halobacteria
k141_1339784_length_5355_cov_91.4260	0.00428591	Archaea	Euryarchaeota	Halobacteria
k141_1339826_length_1980_cov_52.0234	0.00272105	Archaea	Euryarchaeota	Halobacteria
k141_134016_length_2405_cov_95.0000	0.00121209	Archaea	Euryarchaeota	Halobacteria
k141_1340199_length_14675_cov_48.9251	0.001956	Archaea	Euryarchaeota	Halobacteria
k141_1340285_length_5570_cov_71.3026	0.00356964	Archaea	Euryarchaeota	Halobacteria
k141_134040_length_3395_cov_75.5940	0.00219419	Archaea	Euryarchaeota	Halobacteria
k141_1340545_length_4331_cov_145.5076	0.00368079	Archaea	Euryarchaeota	Halobacteria
k141_1340753_length_2515_cov_30.2485	0.00513044	Archaea	Euryarchaeota	Halobacteria
k141_1340825_length_12904_cov_29.0027	0.000486521	Archaea	Euryarchaeota	Halobacteria
k141_1341261_length_3399_cov_38.8880	0.00207405	Archaea	Euryarchaeota	Halobacteria
k141_1341360_length_4475_cov_55.1661	0.00428728	Archaea	Euryarchaeota	Halobacteria
k141_1341617_length_3413_cov_82.9233	0.00306588	Archaea	Euryarchaeota	Halobacteria
k141_1341642_length_2043_cov_47.4211	0.00319379	Archaea	Euryarchaeota	Halobacteria
k141_1342032_length_9195_cov_66.4283	0.00104141	Archaea	Euryarchaeota	Halobacteria
k141_1342392_length_2988_cov_116.1451	0.00564509	Archaea	Euryarchaeota	Halobacteria
k141_1342527_length_2530_cov_72.4910	0.00917955	Archaea	Euryarchaeota	Halobacteria
k141_1342690_length_3728_cov_38.4550	0.00475563	Archaea	Euryarchaeota	Halobacteria
k141_1342720_length_1834_cov_14.9569	0.00438837	Archaea	Euryarchaeota	Halobacteria
k141_1342898_length_5563_cov_74.5184	0.00588534	Archaea	Euryarchaeota	Halobacteria
k141_134311_length_2585_cov_18.0000	0.00268386	Archaea	Euryarchaeota	Halobacteria
k141_1343136_length_3553_cov_36.9686	0.00219196	Archaea	Euryarchaeota	Halobacteria
k141_1343792_length_3211_cov_83.8456	0.00700612	Archaea	Euryarchaeota	Halobacteria
k141_1343936_length_1867_cov_61.0000	0.00571371	Archaea	Euryarchaeota	Halobacteria
k141_1343959_length_7713_cov_39.6397	0.00233231	Archaea	Euryarchaeota	Halobacteria
k141_1343978_length_6580_cov_94.6291	0.00496077	Archaea	Euryarchaeota	Halobacteria
k141_1344244_length_1746_cov_33.5477	0.0132872	Archaea	Euryarchaeota	Halobacteria
k141_1344584_length_4349_cov_84.0290	0.00835385	Archaea	Euryarchaeota	Halobacteria
k141_134471_length_4278_cov_85.7218	0.0254066	Archaea	Euryarchaeota	Halobacteria
k141_134478_length_4847_cov_83.4142	0.00809802	Archaea	Euryarchaeota	Halobacteria
k141_134483_length_2634_cov_178.0662	0.00484548	Archaea	Euryarchaeota	Halobacteria
k141_1345066_length_2604_cov_149.6350	0.00564186	Archaea	Euryarchaeota	Halobacteria
k141_1345434_length_10209_cov_135.5796	0.00439006	Archaea	Euryarchaeota	Halobacteria
k141_1345871_length_3663_cov_82.2476	0.00280878	Archaea	Euryarchaeota	Halobacteria
k141_1346123_length_3566_cov_74.8514	0.00199555	Archaea	Euryarchaeota	Halobacteria
k141_1346166_length_7076_cov_105.7647	0.00196779	Archaea	Euryarchaeota	Halobacteria
k141_1346407_length_9505_cov_86.9886	0.00372855	Archaea	Euryarchaeota	Halobacteria
k141_1346611_length_5728_cov_82.3583	0.00338242	Archaea	Euryarchaeota	Halobacteria
k141_134676_length_5592_cov_78.7459	0.00542643	Archaea	Euryarchaeota	Halobacteria
k141_1346802_length_8969_cov_54.1953	0.00377966	Archaea	Euryarchaeota	Halobacteria
k141_1347086_length_2209_cov_21.0000	0.000526712	Archaea	Euryarchaeota	Halobacteria
k141_134713_length_4084_cov_59.7854	0.00319794	Archaea	Euryarchaeota	Halobacteria
k141_1347388_length_9309_cov_34.6324	0.00462785	Archaea	Euryarchaeota	Halobacteria
k141_1347492_length_5358_cov_48.4320	0.00141565	Archaea	Euryarchaeota	Halobacteria
k141_134770_length_2159_cov_59.7428	0.00322148	Archaea	Euryarchaeota	Halobacteria
k141_134782_length_6459_cov_50.1730	0.00205583	Archaea	Euryarchaeota	Halobacteria
k141_134800_length_1578_cov_24.8246	0.00122467	Archaea	Euryarchaeota	Halobacteria
k141_1348150_length_6477_cov_65.9012	0.00220032	Archaea	Euryarchaeota	Halobacteria
k141_1348161_length_2274_cov_17.0000	0.00473466	Archaea	Euryarchaeota	Halobacteria
k141_1348552_length_2530_cov_52.3173	0.00432152	Archaea	Euryarchaeota	Halobacteria
k141_1348642_length_1951_cov_235.7265	0.00365082	Archaea	Euryarchaeota	Halobacteria
k141_13490_length_5013_cov_190.2935	0.00184288	Archaea	Euryarchaeota	Halobacteria
k141_1349129_length_1862_cov_50.5776	0.00436995	Archaea	Euryarchaeota	Halobacteria
k141_1349667_length_4824_cov_99.4098	0.0023851	Archaea	Euryarchaeota	Halobacteria
k141_1349757_length_2406_cov_57.8119	0.00185204	Archaea	Euryarchaeota	Halobacteria
k141_1349855_length_3569_cov_58.0000	0.00156318	Archaea	Euryarchaeota	Halobacteria
k141_1349958_length_1920_cov_40.1484	0.00111228	Archaea	Euryarchaeota	Halobacteria
k141_1350024_length_8755_cov_50.8280	0.00271978	Archaea	Euryarchaeota	Halobacteria
k141_1350324_length_2563_cov_48.0000	0.00317667	Archaea	Euryarchaeota	Halobacteria
k141_1350441_length_5997_cov_34.0000	0.00380186	Archaea	Euryarchaeota	Halobacteria
k141_1350484_length_8416_cov_45.5780	0.00248019	Archaea	Euryarchaeota	Halobacteria
k141_1350595_length_3105_cov_67.0000	0.00332213	Archaea	Euryarchaeota	Halobacteria
k141_1350623_length_1698_cov_122.6050	0.00601003	Archaea	Euryarchaeota	Halobacteria
k141_1350639_length_4676_cov_55.3482	0.0129305	Archaea	Euryarchaeota	Halobacteria
k141_1350778_length_2484_cov_18.5621	0.00168922	Archaea	Euryarchaeota	Halobacteria
k141_1350808_length_5032_cov_57.9250	0.00643446	Archaea	Euryarchaeota	Halobacteria
k141_1351083_length_5363_cov_35.9512	0.00155053	Archaea	Euryarchaeota	Halobacteria
k141_1351191_length_8982_cov_88.4717	0.0036064	Archaea	Euryarchaeota	Halobacteria
k141_1351288_length_1971_cov_46.0000	0.00116029	Archaea	Euryarchaeota	Halobacteria
k141_1351574_length_6323_cov_61.2041	0.00486864	Archaea	Euryarchaeota	Halobacteria
k141_1352051_length_7070_cov_62.1258	0.00460483	Archaea	Euryarchaeota	Halobacteria
k141_1352711_length_3987_cov_49.8248	0.00231315	Archaea	Euryarchaeota	Halobacteria
k141_1354179_length_4160_cov_38.9958	0.00126377	Archaea	Euryarchaeota	Halobacteria
k141_1354324_length_3763_cov_37.2068	0.00184575	Archaea	Euryarchaeota	Halobacteria
k141_1354390_length_11619_cov_77.2040	0.00184867	Archaea	Euryarchaeota	Halobacteria
k141_1354551_length_7710_cov_41.0000	0.00341203	Archaea	Euryarchaeota	Halobacteria
k141_1354591_length_5176_cov_49.3017	0.00339404	Archaea	Euryarchaeota	Halobacteria
k141_1354770_length_8583_cov_69.8240	0.00341697	Archaea	Euryarchaeota	Halobacteria
k141_1354874_length_13600_cov_43.3962	0.00110575	Archaea	Euryarchaeota	Halobacteria
k141_1355166_length_1577_cov_23.0000	0.000730996	Archaea	Euryarchaeota	Halobacteria
k141_135586_length_8743_cov_43.3159	0.00163057	Archaea	Euryarchaeota	Halobacteria
k141_1355912_length_3063_cov_63.7594	0.00428553	Archaea	Euryarchaeota	Halobacteria
k141_1356055_length_11549_cov_58.5877	0.00264889	Archaea	Euryarchaeota	Halobacteria
k141_1356207_length_7198_cov_23.8142	0.0015769	Archaea	Euryarchaeota	Halobacteria
k141_135651_length_15275_cov_102.2539	0.00113143	Archaea	Euryarchaeota	Halobacteria
k141_1356575_length_2783_cov_62.1442	0.00138522	Archaea	Euryarchaeota	Halobacteria
k141_1356646_length_3201_cov_388.0078	0.0063106	Archaea	Euryarchaeota	Halobacteria
k141_135668_length_6522_cov_64.9014	0.00476734	Archaea	Euryarchaeota	Halobacteria
k141_1357226_length_5435_cov_263.5308	0.00352391	Archaea	Euryarchaeota	Halobacteria
k141_1357285_length_4837_cov_67.7232	0.00488338	Archaea	Euryarchaeota	Halobacteria
k141_1358335_length_2337_cov_310.0073	0.00291246	Archaea	Euryarchaeota	Halobacteria
k141_1358414_length_3950_cov_35.9538	0.00399964	Archaea	Euryarchaeota	Halobacteria
k141_1358819_length_1889_cov_54.0000	0.00221312	Archaea	Euryarchaeota	Halobacteria
k141_1359309_length_2613_cov_125.6723	0.00655392	Archaea	Euryarchaeota	Halobacteria
k141_1359529_length_1500_cov_8.0000	0.00575868	Archaea	Euryarchaeota	Halobacteria
k141_1359692_length_4419_cov_52.0000	0.00159219	Archaea	Euryarchaeota	Halobacteria
k141_1359793_length_6117_cov_63.9677	0.00198912	Archaea	Euryarchaeota	Halobacteria
k141_1360041_length_2300_cov_62.7717	0.0103124	Archaea	Euryarchaeota	Halobacteria
k141_1360079_length_2778_cov_61.7160	0.0178893	Archaea	Euryarchaeota	Halobacteria
k141_1360251_length_15044_cov_155.9642	0.00199472	Archaea	Euryarchaeota	Halobacteria
k141_1360358_length_4110_cov_38.5981	0.00398992	Archaea	Euryarchaeota	Halobacteria
k141_1360406_length_8971_cov_131.1630	0.00277704	Archaea	Euryarchaeota	Halobacteria
k141_1360595_length_2358_cov_29.9932	0.00291938	Archaea	Euryarchaeota	Halobacteria
k141_136090_length_3912_cov_66.7950	0.0107139	Archaea	Euryarchaeota	Halobacteria
k141_1360900_length_3111_cov_49.7347	0.0029853	Archaea	Euryarchaeota	Halobacteria
k141_1361280_length_4560_cov_23.9817	0.00589621	Archaea	Euryarchaeota	Halobacteria
k141_1361314_length_6728_cov_157.8222	0.00755657	Archaea	Euryarchaeota	Halobacteria
k141_1361316_length_3798_cov_44.0000	0.00327366	Archaea	Euryarchaeota	Halobacteria
k141_136155_length_3703_cov_101.4545	0.00514724	Archaea	Euryarchaeota	Halobacteria
k141_1361625_length_4557_cov_41.8338	0.00117021	Archaea	Euryarchaeota	Halobacteria
k141_1361886_length_2960_cov_13.0000	0.00175389	Archaea	Euryarchaeota	Halobacteria
k141_136216_length_3456_cov_73.7855	0.00210696	Archaea	Euryarchaeota	Halobacteria
k141_1362340_length_3307_cov_20.0000	0.00197981	Archaea	Euryarchaeota	Halobacteria
k141_1362535_length_7922_cov_61.4835	0.00168665	Archaea	Euryarchaeota	Halobacteria
k141_136256_length_66298_cov_49.1039	0.00235662	Archaea	Euryarchaeota	Halobacteria
k141_1362844_length_3179_cov_126.9394	0.00609073	Archaea	Euryarchaeota	Halobacteria
k141_1362860_length_5404_cov_64.7813	0.00130261	Archaea	Euryarchaeota	Halobacteria
k141_1363377_length_5595_cov_109.8581	0.0255029	Archaea	Euryarchaeota	Halobacteria
k141_1363494_length_2364_cov_40.0000	0.000804933	Archaea	Euryarchaeota	Halobacteria
k141_1363604_length_13303_cov_117.7446	0.00344955	Archaea	Euryarchaeota	Halobacteria
k141_1363882_length_2919_cov_54.3535	0.00174022	Archaea	Euryarchaeota	Halobacteria
k141_1363927_length_3727_cov_30.1746	0.00106597	Archaea	Euryarchaeota	Halobacteria
k141_1364342_length_11759_cov_82.6471	0.000482742	Archaea	Euryarchaeota	Halobacteria
k141_1364411_length_10522_cov_53.8897	0.00284759	Archaea	Euryarchaeota	Halobacteria
k141_1364587_length_1841_cov_85.0076	0.0149312	Archaea	Euryarchaeota	Halobacteria
k141_1364914_length_3677_cov_55.8920	0.00577175	Archaea	Euryarchaeota	Halobacteria
k141_1365754_length_3022_cov_34.2322	0.00314701	Archaea	Euryarchaeota	Halobacteria
k141_1365904_length_1543_cov_2.0000	0.00261994	Archaea	Euryarchaeota	Halobacteria
k141_1365939_length_8729_cov_54.8177	0.000947916	Archaea	Euryarchaeota	Halobacteria
k141_1366118_length_5035_cov_66.0864	0.00364561	Archaea	Euryarchaeota	Halobacteria
k141_1366209_length_10738_cov_67.2003	0.00459797	Archaea	Euryarchaeota	Halobacteria
k141_1366228_length_1523_cov_59.9363	0.0024888	Archaea	Euryarchaeota	Halobacteria
k141_1366430_length_3485_cov_36.5706	0.00366037	Archaea	Euryarchaeota	Halobacteria
k141_1366555_length_19416_cov_53.0826	0.0012179	Archaea	Euryarchaeota	Halobacteria
k141_136711_length_4597_cov_62.1068	0.00654341	Archaea	Euryarchaeota	Halobacteria
k141_136748_length_3845_cov_38.6118	0.0068036	Archaea	Euryarchaeota	Halobacteria
k141_1368101_length_8624_cov_59.6473	0.00119981	Archaea	Euryarchaeota	Halobacteria
k141_1368196_length_2304_cov_38.0000	0.00158981	Archaea	Euryarchaeota	Halobacteria
k141_136848_length_9359_cov_61.7893	0.00128456	Archaea	Euryarchaeota	Halobacteria
k141_1369035_length_15041_cov_71.3134	0.00119181	Archaea	Euryarchaeota	Halobacteria
k141_1369598_length_5373_cov_50.6823	0.00127787	Archaea	Euryarchaeota	Halobacteria
k141_136970_length_4680_cov_111.3349	0.023814	Archaea	Euryarchaeota	Halobacteria
k141_1370158_length_11096_cov_35.0046	0.000931942	Archaea	Euryarchaeota	Halobacteria
k141_1370303_length_12972_cov_33.0026	0.00116261	Archaea	Euryarchaeota	Halobacteria
k141_137039_length_5487_cov_85.1588	0.00404747	Archaea	Euryarchaeota	Halobacteria
k141_1370513_length_8197_cov_67.2808	0.00616905	Archaea	Euryarchaeota	Halobacteria
k141_1370612_length_3606_cov_232.6317	0.00213453	Archaea	Euryarchaeota	Halobacteria
k141_1370761_length_10986_cov_56.6927	0.00217074	Archaea	Euryarchaeota	Halobacteria
k141_137152_length_4229_cov_109.2877	0.0325662	Archaea	Euryarchaeota	Halobacteria
k141_137173_length_9515_cov_137.9006	0.00248501	Archaea	Euryarchaeota	Halobacteria
k141_1372170_length_7753_cov_81.0772	0.00361701	Archaea	Euryarchaeota	Halobacteria
k141_1372260_length_22374_cov_71.7510	0.00425204	Archaea	Euryarchaeota	Halobacteria
k141_1372564_length_3566_cov_43.7378	0.00141238	Archaea	Euryarchaeota	Halobacteria
k141_1372789_length_4468_cov_105.2170	0.0225918	Archaea	Euryarchaeota	Halobacteria
k141_1372895_length_3244_cov_26.0000	0.000237793	Archaea	Euryarchaeota	Halobacteria
k141_1373418_length_3474_cov_51.6373	0.00580787	Archaea	Euryarchaeota	Halobacteria
k141_1373547_length_1509_cov_46.6484	0.00476477	Archaea	Euryarchaeota	Halobacteria
k141_1373934_length_6737_cov_65.0602	0.00699735	Archaea	Euryarchaeota	Halobacteria
k141_1373981_length_4229_cov_50.0753	0.00125289	Archaea	Euryarchaeota	Halobacteria
k141_1374078_length_2332_cov_18.0000	0.0011191	Archaea	Euryarchaeota	Halobacteria
k141_1374226_length_7312_cov_58.8123	0.0014529	Archaea	Euryarchaeota	Halobacteria
k141_1374434_length_4904_cov_96.7063	0.00241557	Archaea	Euryarchaeota	Halobacteria
k141_1374493_length_8635_cov_68.0337	0.00418404	Archaea	Euryarchaeota	Halobacteria
k141_1374624_length_12051_cov_53.1580	0.00358447	Archaea	Euryarchaeota	Halobacteria
k141_137472_length_1972_cov_68.9907	0.0419773	Archaea	Euryarchaeota	Halobacteria
k141_137495_length_4331_cov_300.7959	0.00219506	Archaea	Euryarchaeota	Halobacteria
k141_1374965_length_4083_cov_84.4866	0.00663137	Archaea	Euryarchaeota	Halobacteria
k141_1375054_length_3984_cov_62.2576	0.00324122	Archaea	Euryarchaeota	Halobacteria
k141_1375347_length_3949_cov_166.1647	0.00665071	Archaea	Euryarchaeota	Halobacteria
k141_1375638_length_6827_cov_52.2815	0.00627695	Archaea	Euryarchaeota	Halobacteria
k141_137579_length_7439_cov_44.1077	0.00284377	Archaea	Euryarchaeota	Halobacteria
k141_1375856_length_4665_cov_449.7940	0.00174681	Archaea	Euryarchaeota	Halobacteria
k141_1376047_length_8790_cov_57.1423	0.00167812	Archaea	Euryarchaeota	Halobacteria
k141_1376650_length_5645_cov_61.0000	0.00234666	Archaea	Euryarchaeota	Halobacteria
k141_1376824_length_7460_cov_41.4430	0.00238737	Archaea	Euryarchaeota	Halobacteria
k141_1377048_length_7069_cov_84.1376	0.00467155	Archaea	Euryarchaeota	Halobacteria
k141_1377150_length_1680_cov_70.0058	0.00817638	Archaea	Euryarchaeota	Halobacteria
k141_1377447_length_1599_cov_31.6584	0.00455967	Archaea	Euryarchaeota	Halobacteria
k141_1377467_length_2711_cov_93.7459	0.00579998	Archaea	Euryarchaeota	Halobacteria
k141_1377558_length_8973_cov_131.0000	0.00168713	Archaea	Euryarchaeota	Halobacteria
k141_137757_length_4231_cov_37.0012	0.00176052	Archaea	Euryarchaeota	Halobacteria
k141_137801_length_10157_cov_109.8836	0.0170182	Archaea	Euryarchaeota	Halobacteria
k141_1378185_length_8120_cov_41.4534	0.000751204	Archaea	Euryarchaeota	Halobacteria
k141_1378932_length_1602_cov_17.0000	0.0124215	Archaea	Euryarchaeota	Halobacteria
k141_1379003_length_5541_cov_63.0120	0.00328431	Archaea	Euryarchaeota	Halobacteria
k141_1379046_length_11356_cov_27.9578	0.000513914	Archaea	Euryarchaeota	Halobacteria
k141_1379260_length_2564_cov_9.0000	0.00135307	Archaea	Euryarchaeota	Halobacteria
k141_1379923_length_1896_cov_52.2217	0.00578281	Archaea	Euryarchaeota	Halobacteria
k141_138005_length_7382_cov_94.0135	0.00510289	Archaea	Euryarchaeota	Halobacteria
k141_1380293_length_11138_cov_37.5865	0.00300957	Archaea	Euryarchaeota	Halobacteria
k141_1380402_length_3902_cov_99.9665	0.00539297	Archaea	Euryarchaeota	Halobacteria
k141_1380542_length_2361_cov_90.4450	0.00426537	Archaea	Euryarchaeota	Halobacteria
k141_1380857_length_5369_cov_40.7942	0.00256045	Archaea	Euryarchaeota	Halobacteria
k141_1381061_length_6918_cov_26.3286	0.00220096	Archaea	Euryarchaeota	Halobacteria
k141_1381116_length_4056_cov_59.4966	0.000734814	Archaea	Euryarchaeota	Halobacteria
k141_1381127_length_1536_cov_62.9677	0.00137126	Archaea	Euryarchaeota	Halobacteria
k141_1381131_length_2028_cov_120.7658	0.00373862	Archaea	Euryarchaeota	Halobacteria
k141_1381322_length_3296_cov_18.6818	0.00345865	Archaea	Euryarchaeota	Halobacteria
k141_138163_length_1694_cov_140.9182	0.00453177	Archaea	Euryarchaeota	Halobacteria
k141_1381802_length_14047_cov_39.4187	0.00276601	Archaea	Euryarchaeota	Halobacteria
k141_1381829_length_7730_cov_1117.5053	0.00349821	Archaea	Euryarchaeota	Halobacteria
k141_1381843_length_3774_cov_83.1093	0.0068327	Archaea	Euryarchaeota	Halobacteria
k141_1381898_length_1970_cov_19.0000	0.00274935	Archaea	Euryarchaeota	Halobacteria
k141_138207_length_8182_cov_58.1458	0.00738172	Archaea	Euryarchaeota	Halobacteria
k141_1382098_length_3754_cov_80.0000	0.00164933	Archaea	Euryarchaeota	Halobacteria
k141_1383079_length_1756_cov_3.6588	0.00300279	Archaea	Euryarchaeota	Halobacteria
k141_1383423_length_8302_cov_43.4927	0.00309914	Archaea	Euryarchaeota	Halobacteria
k141_138348_length_6123_cov_58.8551	0.00280192	Archaea	Euryarchaeota	Halobacteria
k141_13835_length_2459_cov_260.8624	0.00307976	Archaea	Euryarchaeota	Halobacteria
k141_138360_length_3456_cov_263.4986	0.00192924	Archaea	Euryarchaeota	Halobacteria
k141_1383644_length_4965_cov_60.4391	0.00436532	Archaea	Euryarchaeota	Halobacteria
k141_138541_length_6547_cov_92.8355	0.00834382	Archaea	Euryarchaeota	Halobacteria
k141_1386123_length_8550_cov_37.1869	0.00272758	Archaea	Euryarchaeota	Halobacteria
k141_1386368_length_4149_cov_35.5808	0.00418085	Archaea	Euryarchaeota	Halobacteria
k141_1386474_length_1649_cov_14.0000	0.0053432	Archaea	Euryarchaeota	Halobacteria
k141_1386530_length_1881_cov_82.0046	0.00939377	Archaea	Euryarchaeota	Halobacteria
k141_1386580_length_4549_cov_35.2979	0.00258942	Archaea	Euryarchaeota	Halobacteria
k141_1387123_length_6194_cov_82.0000	0.000889566	Archaea	Euryarchaeota	Halobacteria
k141_1387283_length_5958_cov_69.0449	0.00303623	Archaea	Euryarchaeota	Halobacteria
k141_1387536_length_2028_cov_33.8415	0.00503737	Archaea	Euryarchaeota	Halobacteria
k141_1387851_length_4408_cov_30.0000	0.00170537	Archaea	Euryarchaeota	Halobacteria
k141_1388397_length_4358_cov_63.9640	0.00134265	Archaea	Euryarchaeota	Halobacteria
k141_1388524_length_4806_cov_69.6890	0.00462821	Archaea	Euryarchaeota	Halobacteria
k141_1388542_length_16636_cov_57.9405	0.000779547	Archaea	Euryarchaeota	Halobacteria
k141_138894_length_12443_cov_52.8764	0.00321258	Archaea	Euryarchaeota	Halobacteria
k141_1389145_length_2529_cov_73.6914	0.0035669	Archaea	Euryarchaeota	Halobacteria
k141_1389146_length_2363_cov_44.2822	0.000854807	Archaea	Euryarchaeota	Halobacteria
k141_1389308_length_2506_cov_55.6977	0.00359025	Archaea	Euryarchaeota	Halobacteria
k141_1390126_length_2840_cov_57.3168	0.00147778	Archaea	Euryarchaeota	Halobacteria
k141_1390603_length_2987_cov_68.6247	0.00363649	Archaea	Euryarchaeota	Halobacteria
k141_1390641_length_2670_cov_66.9529	0.000951083	Archaea	Euryarchaeota	Halobacteria
k141_1390951_length_28586_cov_59.5423	0.00106916	Archaea	Euryarchaeota	Halobacteria
k141_1391115_length_2715_cov_65.0563	0.00376418	Archaea	Euryarchaeota	Halobacteria
k141_1391170_length_7544_cov_50.6713	0.0036081	Archaea	Euryarchaeota	Halobacteria
k141_1391783_length_2610_cov_43.2653	0.00140721	Archaea	Euryarchaeota	Halobacteria
k141_1392150_length_4221_cov_55.4449	0.00266004	Archaea	Euryarchaeota	Halobacteria
k141_1392180_length_2694_cov_60.5425	0.00842533	Archaea	Euryarchaeota	Halobacteria
k141_1392319_length_2629_cov_64.8018	0.00174063	Archaea	Euryarchaeota	Halobacteria
k141_1392994_length_3327_cov_105.1158	0.00468382	Archaea	Euryarchaeota	Halobacteria
k141_1393346_length_2457_cov_66.9447	0.00635149	Archaea	Euryarchaeota	Halobacteria
k141_1393385_length_3810_cov_327.0000	0.00337011	Archaea	Euryarchaeota	Halobacteria
k141_1393422_length_4555_cov_81.4332	0.00216716	Archaea	Euryarchaeota	Halobacteria
k141_1393855_length_3359_cov_29.0000	0.00286554	Archaea	Euryarchaeota	Halobacteria
k141_1393899_length_2344_cov_36.0740	0.000566416	Archaea	Euryarchaeota	Halobacteria
k141_1394231_length_5408_cov_60.0000	0.00165986	Archaea	Euryarchaeota	Halobacteria
k141_139461_length_6043_cov_96.7902	0.0419666	Archaea	Euryarchaeota	Halobacteria
k141_1394614_length_3465_cov_81.5036	0.00393185	Archaea	Euryarchaeota	Halobacteria
k141_1394742_length_6013_cov_46.9455	0.00204463	Archaea	Euryarchaeota	Halobacteria
k141_1395002_length_3625_cov_105.5927	0.00882702	Archaea	Euryarchaeota	Halobacteria
k141_1395150_length_10759_cov_27.5217	0.000500543	Archaea	Euryarchaeota	Halobacteria
k141_1395250_length_2693_cov_51.6179	0.00500212	Archaea	Euryarchaeota	Halobacteria
k141_1395306_length_4184_cov_124.5864	0.00386792	Archaea	Euryarchaeota	Halobacteria
k141_1395363_length_1932_cov_6.0000	0.00369134	Archaea	Euryarchaeota	Halobacteria
k141_1395597_length_3296_cov_46.8520	0.00404509	Archaea	Euryarchaeota	Halobacteria
k141_139597_length_1987_cov_68.0553	0.00229062	Archaea	Euryarchaeota	Halobacteria
k141_1396085_length_1899_cov_76.4767	0.00378658	Archaea	Euryarchaeota	Halobacteria
k141_1396534_length_3737_cov_21.6913	0.00407468	Archaea	Euryarchaeota	Halobacteria
k141_1396577_length_6167_cov_631.7990	0.0290503	Archaea	Euryarchaeota	Halobacteria
k141_1396809_length_2105_cov_59.4185	0.00543527	Archaea	Euryarchaeota	Halobacteria
k141_1396902_length_1749_cov_130.7531	0.0340033	Archaea	Euryarchaeota	Halobacteria
k141_1396922_length_2849_cov_110.0000	0.00763536	Archaea	Euryarchaeota	Halobacteria
k141_1396929_length_7228_cov_47.1745	0.00140511	Archaea	Euryarchaeota	Halobacteria
k141_139729_length_2404_cov_59.4790	0.0170348	Archaea	Euryarchaeota	Halobacteria
k141_1397653_length_5453_cov_61.8784	0.00374373	Archaea	Euryarchaeota	Halobacteria
k141_1397660_length_5768_cov_75.2481	0.0056671	Archaea	Euryarchaeota	Halobacteria
k141_1398060_length_2071_cov_37.0000	0.00156486	Archaea	Euryarchaeota	Halobacteria
k141_1398413_length_2410_cov_49.0000	0.00321014	Archaea	Euryarchaeota	Halobacteria
k141_1398472_length_5198_cov_89.4226	0.00360265	Archaea	Euryarchaeota	Halobacteria
k141_1398661_length_1893_cov_68.9795	0.00686391	Archaea	Euryarchaeota	Halobacteria
k141_1398921_length_2709_cov_84.5339	0.00407927	Archaea	Euryarchaeota	Halobacteria
k141_1399256_length_2756_cov_35.0000	0.00216808	Archaea	Euryarchaeota	Halobacteria
k141_1399416_length_35325_cov_49.9323	0.00215696	Archaea	Euryarchaeota	Halobacteria
k141_1399424_length_12148_cov_37.3809	0.00179773	Archaea	Euryarchaeota	Halobacteria
k141_1399857_length_3804_cov_46.0000	0.00132902	Archaea	Euryarchaeota	Halobacteria
k141_140007_length_3665_cov_113.4600	0.00508332	Archaea	Euryarchaeota	Halobacteria
k141_140023_length_11257_cov_89.8817	0.00339474	Archaea	Euryarchaeota	Halobacteria
k141_1400726_length_3484_cov_99.7550	0.00255201	Archaea	Euryarchaeota	Halobacteria
k141_1400839_length_3301_cov_57.4066	0.00214255	Archaea	Euryarchaeota	Halobacteria
k141_1400857_length_3737_cov_72.8256	0.00660794	Archaea	Euryarchaeota	Halobacteria
k141_1401499_length_10414_cov_49.6196	0.00218402	Archaea	Euryarchaeota	Halobacteria
k141_1401566_length_10800_cov_63.9206	0.00134781	Archaea	Euryarchaeota	Halobacteria
k141_1401625_length_12936_cov_53.3663	0.00116853	Archaea	Euryarchaeota	Halobacteria
k141_1401645_length_4991_cov_81.9687	0.00653366	Archaea	Euryarchaeota	Halobacteria
k141_1402203_length_2293_cov_24.4071	0.00134572	Archaea	Euryarchaeota	Halobacteria
k141_140276_length_2195_cov_73.6027	0.00243502	Archaea	Euryarchaeota	Halobacteria
k141_1402801_length_1578_cov_106.7975	0.0343944	Archaea	Euryarchaeota	Halobacteria
k141_1402863_length_3964_cov_52.8025	0.00375933	Archaea	Euryarchaeota	Halobacteria
k141_1402938_length_2690_cov_27.0200	0.0007259	Archaea	Euryarchaeota	Halobacteria
k141_1403114_length_2589_cov_76.5110	0.00753652	Archaea	Euryarchaeota	Halobacteria
k141_1403125_length_5427_cov_35.0000	0.00103858	Archaea	Euryarchaeota	Halobacteria
k141_1403127_length_2032_cov_109.1994	0.00346288	Archaea	Euryarchaeota	Halobacteria
k141_1403339_length_3617_cov_25.0000	0.00127125	Archaea	Euryarchaeota	Halobacteria
k141_1404096_length_1672_cov_25.6702	0.00300347	Archaea	Euryarchaeota	Halobacteria
k141_1404618_length_2396_cov_58.9472	0.00361564	Archaea	Euryarchaeota	Halobacteria
k141_1404624_length_10107_cov_79.6415	0.00551409	Archaea	Euryarchaeota	Halobacteria
k141_140474_length_4914_cov_66.6838	0.00867769	Archaea	Euryarchaeota	Halobacteria
k141_1404866_length_2181_cov_57.2657	0.00143837	Archaea	Euryarchaeota	Halobacteria
k141_1405103_length_1782_cov_28.1274	0.000777963	Archaea	Euryarchaeota	Halobacteria
k141_1405168_length_3762_cov_15.7169	0.00400913	Archaea	Euryarchaeota	Halobacteria
k141_140535_length_8105_cov_60.4152	0.00417732	Archaea	Euryarchaeota	Halobacteria
k141_1405910_length_3252_cov_8.0145	0.00695898	Archaea	Euryarchaeota	Halobacteria
k141_1405929_length_3276_cov_96.1100	0.00566698	Archaea	Euryarchaeota	Halobacteria
k141_1406314_length_3874_cov_60.8845	0.00358032	Archaea	Euryarchaeota	Halobacteria
k141_1406435_length_2967_cov_584.1118	0.0108628	Archaea	Euryarchaeota	Halobacteria
k141_1406863_length_5344_cov_98.6079	0.00326849	Archaea	Euryarchaeota	Halobacteria
k141_1407523_length_11450_cov_61.8086	0.000912846	Archaea	Euryarchaeota	Halobacteria
k141_1407643_length_2452_cov_38.0000	0.00647857	Archaea	Euryarchaeota	Halobacteria
k141_1407760_length_3775_cov_23.6010	0.00136312	Archaea	Euryarchaeota	Halobacteria
k141_1407794_length_2458_cov_65.2577	0.00331975	Archaea	Euryarchaeota	Halobacteria
k141_1408016_length_5849_cov_76.4923	0.00290658	Archaea	Euryarchaeota	Halobacteria
k141_1408861_length_8575_cov_58.4608	0.0022736	Archaea	Euryarchaeota	Halobacteria
k141_1408890_length_7709_cov_52.7546	0.00200803	Archaea	Euryarchaeota	Halobacteria
k141_1409041_length_2886_cov_45.0000	0.00152384	Archaea	Euryarchaeota	Halobacteria
k141_1409357_length_3445_cov_26.9295	0.00101317	Archaea	Euryarchaeota	Halobacteria
k141_1409936_length_3311_cov_56.7479	0.00202007	Archaea	Euryarchaeota	Halobacteria
k141_1409952_length_1978_cov_15.8612	0.0100474	Archaea	Euryarchaeota	Halobacteria
[truncated: 12,601 more rows]

## Sheet: Bacteroidetes
Rhodothermales relative abundance = 53.07% of all Bacteriodetes
Contig	Relative abundance within Bacteriodetes	Domain	Phylum	Class	Order	Family	Genus
k141_100223_length_3764_cov_100.1686	0.0084189	Bacteria	Bacteroidetes	Bacteroidetes Order II. Incertae sedis	Rhodothermales	Salinibacter	Salinibacter ruber
k141_101437_length_5458_cov_103.5467	0.00369912	Bacteria	Bacteroidetes	Bacteroidetes Order II. Incertae sedis	Rhodothermales	Salinibacter	Salinibacter ruber
k141_101833_length_5022_cov_80.1262	0.0119313	Bacteria	Bacteroidetes	Bacteroidetes Order II. Incertae sedis	Rhodothermales
k141_1038674_length_2007_cov_52.0723	0.00268565	Bacteria	Bacteroidetes	Bacteroidetes Order II. Incertae sedis	Rhodothermales
k141_1049797_length_7071_cov_71.5570	0.00250137	Bacteria	Bacteroidetes	Bacteroidetes Order II. Incertae sedis	Rhodothermales
k141_1050908_length_12951_cov_64.5623	0.00673967	Bacteria	Bacteroidetes	Bacteroidetes Order II. Incertae sedis	Rhodothermales
k141_105223_length_3235_cov_56.0000	0.0159193	Bacteria	Bacteroidetes	Bacteroidetes Order II. Incertae sedis	Rhodothermales
k141_1054232_length_4573_cov_34.8303	0.00977034	Bacteria	Bacteroidetes	Bacteroidetes Order II. Incertae sedis	Rhodothermales
k141_1060321_length_5323_cov_144.3840	0.00488218	Bacteria	Bacteroidetes	Bacteroidetes Order II. Incertae sedis	Rhodothermales
k141_1063564_length_2710_cov_47.0000	0.00753463	Bacteria	Bacteroidetes	Bacteroidetes Order II. Incertae sedis	Rhodothermales
k141_1066258_length_4191_cov_139.3301	0.00312248	Bacteria	Bacteroidetes	Bacteroidetes Order II. Incertae sedis	Rhodothermales	Salinibacter	Salinibacter ruber
k141_1077694_length_3318_cov_86.6154	0.00367501	Bacteria	Bacteroidetes	Bacteroidetes Order II. Incertae sedis	Rhodothermales
k141_1095673_length_2638_cov_34.4301	0.00241637	Bacteria	Bacteroidetes	Bacteroidetes Order II. Incertae sedis	Rhodothermales
k141_109740_length_2706_cov_54.8589	0.0131444	Bacteria	Bacteroidetes	Bacteroidetes Order II. Incertae sedis	Rhodothermales
k141_1113061_length_4390_cov_66.5465	0.00257283	Bacteria	Bacteroidetes	Bacteroidetes Order II. Incertae sedis	Rhodothermales
k141_1114149_length_3171_cov_22.6152	0.0156239	Bacteria	Bacteroidetes	Bacteroidetes Order II. Incertae sedis	Rhodothermales	Salinibacter	Salinibacter ruber
k141_1114817_length_13208_cov_52.0765	0.00591074	Bacteria	Bacteroidetes	Bacteroidetes Order II. Incertae sedis	Rhodothermales
k141_1117343_length_3011_cov_41.6927	0.0300203	Bacteria	Bacteroidetes	Bacteroidetes Order II. Incertae sedis	Rhodothermales
k141_1127312_length_7472_cov_88.8249	0.00547213	Bacteria	Bacteroidetes	Bacteroidetes Order II. Incertae sedis	Rhodothermales	Salinibacter	Salinibacter ruber
k141_1128190_length_2315_cov_41.4683	0.0657246	Bacteria	Bacteroidetes	Bacteroidetes Order II. Incertae sedis	Rhodothermales
k141_1134293_length_6276_cov_65.7615	0.0260198	Bacteria	Bacteroidetes	Bacteroidetes Order II. Incertae sedis	Rhodothermales	Salinibacter	Salinibacter ruber
k141_1136366_length_2473_cov_42.0000	0.00307077	Bacteria	Bacteroidetes	Bacteroidetes Order II. Incertae sedis	Rhodothermales
k141_1137600_length_2739_cov_32.0000	0.0339586	Bacteria	Bacteroidetes	Bacteroidetes Order II. Incertae sedis	Rhodothermales
k141_114396_length_1534_cov_23.6942	0.00217344	Bacteria	Bacteroidetes	Bacteroidetes Order II. Incertae sedis	Rhodothermales
k141_1145432_length_2268_cov_41.8815	0.00256403	Bacteria	Bacteroidetes	Bacteroidetes Order II. Incertae sedis	Rhodothermales	Rhodothermaceae bacterium
k141_1153677_length_4633_cov_296.7609	0.00334321	Bacteria	Bacteroidetes	Bacteroidetes Order II. Incertae sedis	Rhodothermales
k141_115591_length_2321_cov_142.9537	0.00305843	Bacteria	Bacteroidetes	Bacteroidetes Order II. Incertae sedis	Rhodothermales
k141_115918_length_3293_cov_34.8223	0.0106291	Bacteria	Bacteroidetes	Bacteroidetes Order II. Incertae sedis	Rhodothermales
k141_1165360_length_1616_cov_19.0000	0.0144037	Bacteria	Bacteroidetes	Bacteroidetes Order II. Incertae sedis	Rhodothermales	Salinibacter	Salinibacter ruber
k141_1175122_length_3214_cov_36.0000	0.00695192	Bacteria	Bacteroidetes	Bacteroidetes Order II. Incertae sedis	Rhodothermales
k141_1180285_length_7915_cov_68.2191	0.0106594	Bacteria	Bacteroidetes	Bacteroidetes Order II. Incertae sedis	Rhodothermales
k141_1188647_length_14914_cov_41.6805	0.0153358	Bacteria	Bacteroidetes	Bacteroidetes Order II. Incertae sedis	Rhodothermales	Salinibacter	Salinibacter ruber
k141_1194738_length_6109_cov_102.9045	0.0134988	Bacteria	Bacteroidetes	Bacteroidetes Order II. Incertae sedis	Rhodothermales
k141_1211153_length_2071_cov_53.0031	0.012313	Bacteria	Bacteroidetes	Bacteroidetes Order II. Incertae sedis	Rhodothermales
k141_1217211_length_4466_cov_52.0000	0.016921	Bacteria	Bacteroidetes	Bacteroidetes Order II. Incertae sedis	Rhodothermales	Salinibacter	Salinibacter ruber
k141_1224249_length_6100_cov_86.0331	0.00567246	Bacteria	Bacteroidetes	Bacteroidetes Order II. Incertae sedis	Rhodothermales
k141_1226707_length_2569_cov_74.7220	0.00326649	Bacteria	Bacteroidetes	Bacteroidetes Order II. Incertae sedis	Rhodothermales	Salinibacter	Salinibacter ruber
k141_1232117_length_4791_cov_34.6320	0.0549329	Bacteria	Bacteroidetes	Bacteroidetes Order II. Incertae sedis	Rhodothermales	Salinibacter	Salinibacter ruber
k141_1236712_length_2095_cov_42.0000	0.00420315	Bacteria	Bacteroidetes	Bacteroidetes Order II. Incertae sedis	Rhodothermales
k141_124797_length_1912_cov_77.7408	0.0617423	Bacteria	Bacteroidetes	Bacteroidetes Order II. Incertae sedis	Rhodothermales
k141_124939_length_1561_cov_36.0000	0.00370587	Bacteria	Bacteroidetes	Bacteroidetes Order II. Incertae sedis	Rhodothermales
k141_1257145_length_2284_cov_40.0000	0.0223201	Bacteria	Bacteroidetes	Bacteroidetes Order II. Incertae sedis	Rhodothermales	Salinibacter	Salinibacter ruber
k141_1267626_length_2845_cov_51.1701	0.00840596	Bacteria	Bacteroidetes	Bacteroidetes Order II. Incertae sedis	Rhodothermales	Salinibacter	Salinibacter ruber
k141_1270546_length_2002_cov_45.1843	0.00840388	Bacteria	Bacteroidetes	Bacteroidetes Order II. Incertae sedis	Rhodothermales
k141_1270987_length_4718_cov_63.9050	0.046787	Bacteria	Bacteroidetes	Bacteroidetes Order II. Incertae sedis	Rhodothermales
k141_1285912_length_8374_cov_106.6147	0.0029904	Bacteria	Bacteroidetes	Bacteroidetes Order II. Incertae sedis	Rhodothermales
k141_1289718_length_7126_cov_95.5412	0.00896087	Bacteria	Bacteroidetes	Bacteroidetes Order II. Incertae sedis	Rhodothermales
k141_130064_length_14526_cov_50.0061	0.00474474	Bacteria	Bacteroidetes	Bacteroidetes Order II. Incertae sedis	Rhodothermales
k141_1320349_length_9304_cov_120.7594	0.0042096	Bacteria	Bacteroidetes	Bacteroidetes Order II. Incertae sedis	Rhodothermales	Salinibacter	Salinibacter ruber
k141_1324975_length_5557_cov_56.8770	0.0275801	Bacteria	Bacteroidetes	Bacteroidetes Order II. Incertae sedis	Rhodothermales
k141_1344080_length_2629_cov_47.4389	0.00776411	Bacteria	Bacteroidetes	Bacteroidetes Order II. Incertae sedis	Rhodothermales
k141_1349732_length_2316_cov_37.4552	0.00271326	Bacteria	Bacteroidetes	Bacteroidetes Order II. Incertae sedis	Rhodothermales	Salinibacter	Salinibacter ruber
k141_1350453_length_9936_cov_44.2146	0.0138381	Bacteria	Bacteroidetes	Bacteroidetes Order II. Incertae sedis	Rhodothermales	Salinibacter	Salinibacter ruber
k141_1356412_length_12775_cov_66.3073	0.00469856	Bacteria	Bacteroidetes	Bacteroidetes Order II. Incertae sedis	Rhodothermales
k141_1357592_length_2630_cov_29.0000	0.00331469	Bacteria	Bacteroidetes	Bacteroidetes Order II. Incertae sedis	Rhodothermales
k141_1364463_length_2626_cov_79.4789	0.00973037	Bacteria	Bacteroidetes	Bacteroidetes Order II. Incertae sedis	Rhodothermales
k141_1374030_length_1796_cov_65.7190	0.00781013	Bacteria	Bacteroidetes	Bacteroidetes Order II. Incertae sedis	Rhodothermales
k141_1382896_length_1812_cov_39.0000	0.0385256	Bacteria	Bacteroidetes	Bacteroidetes Order II. Incertae sedis	Rhodothermales	Salinibacter	Salinibacter ruber
k141_138749_length_4898_cov_62.0538	0.00297226	Bacteria	Bacteroidetes	Bacteroidetes Order II. Incertae sedis	Rhodothermales
k141_1390994_length_3858_cov_122.0000	0.00580882	Bacteria	Bacteroidetes	Bacteroidetes Order II. Incertae sedis	Rhodothermales
k141_1392515_length_1792_cov_98.4416	0.0433163	Bacteria	Bacteroidetes	Bacteroidetes Order II. Incertae sedis	Rhodothermales	Salinibacter	Salinibacter ruber
k141_1393122_length_3537_cov_56.0000	0.00517506	Bacteria	Bacteroidetes	Bacteroidetes Order II. Incertae sedis	Rhodothermales
k141_1396746_length_4773_cov_36.0384	0.0142865	Bacteria	Bacteroidetes	Bacteroidetes Order II. Incertae sedis	Rhodothermales	Salinibacter	Salinibacter ruber
k141_1409944_length_3622_cov_59.7630	0.00194278	Bacteria	Bacteroidetes	Bacteroidetes Order II. Incertae sedis	Rhodothermales
k141_1410287_length_4369_cov_70.8018	0.00240676	Bacteria	Bacteroidetes	Bacteroidetes Order II. Incertae sedis	Rhodothermales
k141_142288_length_5366_cov_85.3638	0.00256897	Bacteria	Bacteroidetes	Bacteroidetes Order II. Incertae sedis	Rhodothermales
k141_142532_length_5715_cov_73.0463	0.00444494	Bacteria	Bacteroidetes	Bacteroidetes Order II. Incertae sedis	Rhodothermales
k141_1427497_length_5412_cov_69.1994	0.00281166	Bacteria	Bacteroidetes	Bacteroidetes Order II. Incertae sedis	Rhodothermales
k141_1446352_length_3866_cov_168.1595	0.0525516	Bacteria	Bacteroidetes	Bacteroidetes Order II. Incertae sedis	Rhodothermales
k141_1447426_length_2269_cov_17.0000	0.0290543	Bacteria	Bacteroidetes	Bacteroidetes Order II. Incertae sedis	Rhodothermales	Salinibacter	Salinibacter ruber
k141_1464939_length_5774_cov_58.8454	0.00945139	Bacteria	Bacteroidetes	Bacteroidetes Order II. Incertae sedis	Rhodothermales
k141_1474453_length_7216_cov_53.3346	0.00499139	Bacteria	Bacteroidetes	Bacteroidetes Order II. Incertae sedis	Rhodothermales
k141_1479307_length_9392_cov_98.1149	0.00190379	Bacteria	Bacteroidetes	Bacteroidetes Order II. Incertae sedis	Rhodothermales
k141_1492983_length_6667_cov_57.8743	0.00272464	Bacteria	Bacteroidetes	Bacteroidetes Order II. Incertae sedis	Rhodothermales
k141_150958_length_9550_cov_75.4345	0.00315879	Bacteria	Bacteroidetes	Bacteroidetes Order II. Incertae sedis	Rhodothermales
k141_151427_length_2242_cov_44.0000	0.0123477	Bacteria	Bacteroidetes	Bacteroidetes Order II. Incertae sedis	Rhodothermales
k141_151939_length_3538_cov_43.0000	0.00248362	Bacteria	Bacteroidetes	Bacteroidetes Order II. Incertae sedis	Rhodothermales
k141_152907_length_11172_cov_65.8958	0.0166241	Bacteria	Bacteroidetes	Bacteroidetes Order II. Incertae sedis	Rhodothermales
k141_1532622_length_1890_cov_69.0297	0.00829547	Bacteria	Bacteroidetes	Bacteroidetes Order II. Incertae sedis	Rhodothermales
k141_153499_length_2441_cov_36.9687	0.0248441	Bacteria	Bacteroidetes	Bacteroidetes Order II. Incertae sedis	Rhodothermales	Salinibacter	Salinibacter ruber
k141_1542683_length_5056_cov_68.9723	0.0207019	Bacteria	Bacteroidetes	Bacteroidetes Order II. Incertae sedis	Rhodothermales
k141_1549995_length_4689_cov_73.9109	0.0154293	Bacteria	Bacteroidetes	Bacteroidetes Order II. Incertae sedis	Rhodothermales	Salinibacter	Salinibacter ruber
k141_155047_length_2346_cov_55.0000	0.00775045	Bacteria	Bacteroidetes	Bacteroidetes Order II. Incertae sedis	Rhodothermales	Salinibacter	Salinibacter ruber
k141_1550480_length_1582_cov_49.3893	0.00453137	Bacteria	Bacteroidetes	Bacteroidetes Order II. Incertae sedis	Rhodothermales	Salinibacter	Salinibacter ruber
k141_155196_length_6473_cov_71.3414	0.00452058	Bacteria	Bacteroidetes	Bacteroidetes Order II. Incertae sedis	Rhodothermales
k141_1554646_length_2280_cov_47.3721	0.0019679	Bacteria	Bacteroidetes	Bacteroidetes Order II. Incertae sedis	Rhodothermales
k141_1557248_length_3698_cov_88.4557	0.0147224	Bacteria	Bacteroidetes	Bacteroidetes Order II. Incertae sedis	Rhodothermales
k141_1563088_length_8865_cov_42.7115	0.00820175	Bacteria	Bacteroidetes	Bacteroidetes Order II. Incertae sedis	Rhodothermales
k141_157335_length_6743_cov_87.5301	0.0081025	Bacteria	Bacteroidetes	Bacteroidetes Order II. Incertae sedis	Rhodothermales	Salinibacter	Salinibacter ruber
k141_1573538_length_3667_cov_23.7411	0.000965281	Bacteria	Bacteroidetes	Bacteroidetes Order II. Incertae sedis	Rhodothermales
k141_1577283_length_5416_cov_56.0000	0.00872712	Bacteria	Bacteroidetes	Bacteroidetes Order II. Incertae sedis	Rhodothermales
k141_159222_length_2879_cov_41.0000	0.00478961	Bacteria	Bacteroidetes	Bacteroidetes Order II. Incertae sedis	Rhodothermales
k141_1606953_length_2400_cov_12.0000	0.000592725	Bacteria	Bacteroidetes	Bacteroidetes Order II. Incertae sedis	Rhodothermales	Salinibacter	Salinibacter ruber
k141_1609651_length_2775_cov_34.8223	0.00854149	Bacteria	Bacteroidetes	Bacteroidetes Order II. Incertae sedis	Rhodothermales	Salinibacter	Salinibacter ruber
k141_1610604_length_6852_cov_193.0633	0.0114164	Bacteria	Bacteroidetes	Bacteroidetes Order II. Incertae sedis	Rhodothermales
k141_1623488_length_2526_cov_56.6755	0.0107125	Bacteria	Bacteroidetes	Bacteroidetes Order II. Incertae sedis	Rhodothermales	Salinibacter	Salinibacter ruber
k141_1625244_length_5526_cov_91.9688	0.00288855	Bacteria	Bacteroidetes	Bacteroidetes Order II. Incertae sedis	Rhodothermales
k141_1630634_length_2891_cov_28.6298	0.00722303	Bacteria	Bacteroidetes	Bacteroidetes Order II. Incertae sedis	Rhodothermales	Salinibacter	Salinibacter ruber
k141_1632348_length_5044_cov_61.3533	0.00910672	Bacteria	Bacteroidetes	Bacteroidetes Order II. Incertae sedis	Rhodothermales
k141_1642840_length_1647_cov_25.3592	0.00371058	Bacteria	Bacteroidetes	Bacteroidetes Order II. Incertae sedis	Rhodothermales	Salinibacter	Salinibacter ruber
k141_1643868_length_2125_cov_71.3175	0.0170896	Bacteria	Bacteroidetes	Bacteroidetes Order II. Incertae sedis	Rhodothermales	Salinibacter	Salinibacter ruber
k141_1644865_length_2705_cov_52.2227	0.00399552	Bacteria	Bacteroidetes	Bacteroidetes Order II. Incertae sedis	Rhodothermales	Salinibacter	Salinibacter ruber
k141_1648652_length_2678_cov_38.9066	0.00319389	Bacteria	Bacteroidetes	Bacteroidetes Order II. Incertae sedis	Rhodothermales	Salinibacter	Salinibacter ruber
k141_1651934_length_1915_cov_36.7756	0.00253784	Bacteria	Bacteroidetes	Bacteroidetes Order II. Incertae sedis	Rhodothermales
k141_1662642_length_2191_cov_29.0000	0.000726982	Bacteria	Bacteroidetes	Bacteroidetes Order II. Incertae sedis	Rhodothermales
k141_1663369_length_1730_cov_74.5381	0.00267068	Bacteria	Bacteroidetes	Bacteroidetes Order II. Incertae sedis	Rhodothermales
k141_167605_length_15396_cov_120.6246	0.00803446	Bacteria	Bacteroidetes	Bacteroidetes Order II. Incertae sedis	Rhodothermales
k141_1676718_length_5871_cov_46.9398	0.0231616	Bacteria	Bacteroidetes	Bacteroidetes Order II. Incertae sedis	Rhodothermales
k141_1684845_length_5152_cov_63.1992	0.00696154	Bacteria	Bacteroidetes	Bacteroidetes Order II. Incertae sedis	Rhodothermales
k141_1687650_length_3097_cov_44.0000	0.0144772	Bacteria	Bacteroidetes	Bacteroidetes Order II. Incertae sedis	Rhodothermales	Salinibacter	Salinibacter ruber
k141_1688656_length_1741_cov_65.3137	0.00368363	Bacteria	Bacteroidetes	Bacteroidetes Order II. Incertae sedis	Rhodothermales
k141_1691104_length_3956_cov_82.0000	0.00708032	Bacteria	Bacteroidetes	Bacteroidetes Order II. Incertae sedis	Rhodothermales
k141_1697413_length_1602_cov_24.8193	0.00355371	Bacteria	Bacteroidetes	Bacteroidetes Order II. Incertae sedis	Rhodothermales
k141_169940_length_2753_cov_44.0000	0.035237	Bacteria	Bacteroidetes	Bacteroidetes Order II. Incertae sedis	Rhodothermales	Salinibacter	Salinibacter ruber
k141_1702359_length_1798_cov_70.9686	0.0268761	Bacteria	Bacteroidetes	Bacteroidetes Order II. Incertae sedis	Rhodothermales	Salinibacter	Salinibacter ruber
k141_1702907_length_1769_cov_30.0584	0.00700974	Bacteria	Bacteroidetes	Bacteroidetes Order II. Incertae sedis	Rhodothermales
k141_1703369_length_8571_cov_108.9291	0.00262463	Bacteria	Bacteroidetes	Bacteroidetes Order II. Incertae sedis	Rhodothermales
k141_1713331_length_5540_cov_139.8703	0.00861331	Bacteria	Bacteroidetes	Bacteroidetes Order II. Incertae sedis	Rhodothermales	Salinibacter	Salinibacter ruber
k141_1724760_length_4413_cov_155.1964	0.00210673	Bacteria	Bacteroidetes	Bacteroidetes Order II. Incertae sedis	Rhodothermales
k141_1726028_length_1905_cov_64.0000	0.0209649	Bacteria	Bacteroidetes	Bacteroidetes Order II. Incertae sedis	Rhodothermales
k141_1739162_length_1656_cov_53.0000	0.0169593	Bacteria	Bacteroidetes	Bacteroidetes Order II. Incertae sedis	Rhodothermales	Salinibacter	Salinibacter ruber
k141_1739348_length_6765_cov_54.7745	0.00791259	Bacteria	Bacteroidetes	Bacteroidetes Order II. Incertae sedis	Rhodothermales
k141_1744559_length_3401_cov_61.2025	0.00289288	Bacteria	Bacteroidetes	Bacteroidetes Order II. Incertae sedis	Rhodothermales
k141_1746942_length_3032_cov_25.4206	0.00350409	Bacteria	Bacteroidetes	Bacteroidetes Order II. Incertae sedis	Rhodothermales
k141_1753861_length_9610_cov_61.0131	0.00585727	Bacteria	Bacteroidetes	Bacteroidetes Order II. Incertae sedis	Rhodothermales
k141_1765903_length_2445_cov_43.5373	0.0231512	Bacteria	Bacteroidetes	Bacteroidetes Order II. Incertae sedis	Rhodothermales
k141_177287_length_1747_cov_58.0000	0.020801	Bacteria	Bacteroidetes	Bacteroidetes Order II. Incertae sedis	Rhodothermales	Salinibacter	Salinibacter ruber
k141_1781233_length_1619_cov_61.2185	0.00238844	Bacteria	Bacteroidetes	Bacteroidetes Order II. Incertae sedis	Rhodothermales	Rhodothermaceae bacterium
k141_1786668_length_2845_cov_38.0000	0.00191524	Bacteria	Bacteroidetes	Bacteroidetes Order II. Incertae sedis	Rhodothermales	Salinibacter	Salinibacter ruber
k141_1794854_length_7745_cov_61.8669	0.0278762	Bacteria	Bacteroidetes	Bacteroidetes Order II. Incertae sedis	Rhodothermales	Salinibacter	Salinibacter ruber
k141_179527_length_2586_cov_59.4650	0.111893	Bacteria	Bacteroidetes	Bacteroidetes Order II. Incertae sedis	Rhodothermales	Salinibacter	Salinibacter ruber
k141_1796979_length_4173_cov_28.0918	0.0175065	Bacteria	Bacteroidetes	Bacteroidetes Order II. Incertae sedis	Rhodothermales	Salinibacter	Salinibacter ruber
k141_1798179_length_2530_cov_34.0000	0.010851	Bacteria	Bacteroidetes	Bacteroidetes Order II. Incertae sedis	Rhodothermales
k141_1811326_length_2220_cov_41.0327	0.00602658	Bacteria	Bacteroidetes	Bacteroidetes Order II. Incertae sedis	Rhodothermales
k141_1813403_length_4721_cov_35.0092	0.00404382	Bacteria	Bacteroidetes	Bacteroidetes Order II. Incertae sedis	Rhodothermales	Salinibacter	Salinibacter ruber
k141_1832586_length_15505_cov_44.3393	0.0133551	Bacteria	Bacteroidetes	Bacteroidetes Order II. Incertae sedis	Rhodothermales
k141_1845740_length_2680_cov_57.2820	0.00278655	Bacteria	Bacteroidetes	Bacteroidetes Order II. Incertae sedis	Rhodothermales
k141_1854228_length_5781_cov_59.0679	0.0242986	Bacteria	Bacteroidetes	Bacteroidetes Order II. Incertae sedis	Rhodothermales	Salinibacter	Salinibacter ruber
k141_1857723_length_1594_cov_94.9972	0.0200121	Bacteria	Bacteroidetes	Bacteroidetes Order II. Incertae sedis	Rhodothermales	Salinibacter	Salinibacter ruber
k141_1871642_length_2148_cov_70.7339	0.00643236	Bacteria	Bacteroidetes	Bacteroidetes Order II. Incertae sedis	Rhodothermales
k141_1875290_length_5721_cov_83.4034	0.00925231	Bacteria	Bacteroidetes	Bacteroidetes Order II. Incertae sedis	Rhodothermales
k141_1876506_length_2556_cov_73.0526	0.00248514	Bacteria	Bacteroidetes	Bacteroidetes Order II. Incertae sedis	Rhodothermales	Rhodothermaceae bacterium RA
k141_1909911_length_2343_cov_141.1426	0.00628611	Bacteria	Bacteroidetes	Bacteroidetes Order II. Incertae sedis	Rhodothermales	Salinibacter	Salinibacter ruber
k141_1916507_length_4639_cov_40.5585	0.00398513	Bacteria	Bacteroidetes	Bacteroidetes Order II. Incertae sedis	Rhodothermales	Salinibacter	Salinibacter ruber
k141_192197_length_11249_cov_52.3193	0.0109616	Bacteria	Bacteroidetes	Bacteroidetes Order II. Incertae sedis	Rhodothermales
k141_1924254_length_2727_cov_57.2119	0.0411504	Bacteria	Bacteroidetes	Bacteroidetes Order II. Incertae sedis	Rhodothermales
k141_1924505_length_1552_cov_31.9561	0.0262193	Bacteria	Bacteroidetes	Bacteroidetes Order II. Incertae sedis	Rhodothermales	Salinibacter	Salinibacter ruber
k141_192712_length_5666_cov_65.5806	0.00305551	Bacteria	Bacteroidetes	Bacteroidetes Order II. Incertae sedis	Rhodothermales
k141_1929402_length_6193_cov_71.3916	0.00226944	Bacteria	Bacteroidetes	Bacteroidetes Order II. Incertae sedis	Rhodothermales
k141_1931453_length_6816_cov_70.5675	0.00799803	Bacteria	Bacteroidetes	Bacteroidetes Order II. Incertae sedis	Rhodothermales
k141_1932750_length_3983_cov_53.8574	0.0213111	Bacteria	Bacteroidetes	Bacteroidetes Order II. Incertae sedis	Rhodothermales	Salinibacter	Salinibacter ruber
k141_1937796_length_3634_cov_48.4841	0.022952	Bacteria	Bacteroidetes	Bacteroidetes Order II. Incertae sedis	Rhodothermales	Salinibacter	Salinibacter ruber
k141_1942892_length_3262_cov_33.1753	0.00424083	Bacteria	Bacteroidetes	Bacteroidetes Order II. Incertae sedis	Rhodothermales	Salinibacter	Salinibacter ruber
k141_194300_length_3338_cov_50.9337	0.00232888	Bacteria	Bacteroidetes	Bacteroidetes Order II. Incertae sedis	Rhodothermales
k141_1950882_length_1862_cov_44.3091	0.00244885	Bacteria	Bacteroidetes	Bacteroidetes Order II. Incertae sedis	Rhodothermales
k141_1965774_length_5507_cov_28.5622	0.000927846	Bacteria	Bacteroidetes	Bacteroidetes Order II. Incertae sedis	Rhodothermales
k141_19740_length_2636_cov_90.9407	0.0166065	Bacteria	Bacteroidetes	Bacteroidetes Order II. Incertae sedis	Rhodothermales	Salinibacter	Salinibacter ruber
k141_1983113_length_5066_cov_51.8987	0.0205833	Bacteria	Bacteroidetes	Bacteroidetes Order II. Incertae sedis	Rhodothermales
k141_1989550_length_5889_cov_64.0000	0.0292912	Bacteria	Bacteroidetes	Bacteroidetes Order II. Incertae sedis	Rhodothermales	Salinibacter	Salinibacter ruber
k141_1992926_length_2015_cov_19.2657	0.0431896	Bacteria	Bacteroidetes	Bacteroidetes Order II. Incertae sedis	Rhodothermales
k141_2010749_length_1611_cov_49.0000	0.0036856	Bacteria	Bacteroidetes	Bacteroidetes Order II. Incertae sedis	Rhodothermales	Salinibacter	Salinibacter ruber
k141_2017097_length_5370_cov_67.5244	0.00302408	Bacteria	Bacteroidetes	Bacteroidetes Order II. Incertae sedis	Rhodothermales	Salinibacter	Salinibacter ruber
k141_2022258_length_9899_cov_76.4515	0.00812667	Bacteria	Bacteroidetes	Bacteroidetes Order II. Incertae sedis	Rhodothermales
k141_2025708_length_2009_cov_18.0000	0.0116162	Bacteria	Bacteroidetes	Bacteroidetes Order II. Incertae sedis	Rhodothermales	Salinibacter	Salinibacter ruber
k141_2027023_length_8273_cov_65.4009	0.0187971	Bacteria	Bacteroidetes	Bacteroidetes Order II. Incertae sedis	Rhodothermales
k141_2030203_length_3258_cov_63.0000	0.00283821	Bacteria	Bacteroidetes	Bacteroidetes Order II. Incertae sedis	Rhodothermales
k141_2056022_length_1801_cov_37.8639	0.0175781	Bacteria	Bacteroidetes	Bacteroidetes Order II. Incertae sedis	Rhodothermales
k141_205649_length_11249_cov_173.3249	0.00649288	Bacteria	Bacteroidetes	Bacteroidetes Order II. Incertae sedis	Rhodothermales
k141_2061760_length_5374_cov_65.2563	0.00369389	Bacteria	Bacteroidetes	Bacteroidetes Order II. Incertae sedis	Rhodothermales
k141_206704_length_4799_cov_67.7140	0.00364562	Bacteria	Bacteroidetes	Bacteroidetes Order II. Incertae sedis	Rhodothermales
k141_2067646_length_3867_cov_120.0671	0.0268376	Bacteria	Bacteroidetes	Bacteroidetes Order II. Incertae sedis	Rhodothermales
k141_2070250_length_5966_cov_102.4132	0.00484075	Bacteria	Bacteroidetes	Bacteroidetes Order II. Incertae sedis	Rhodothermales
k141_2071548_length_2288_cov_360.7597	0.00257242	Bacteria	Bacteroidetes	Bacteroidetes Order II. Incertae sedis	Rhodothermales
k141_2073228_length_3498_cov_45.8615	0.00804015	Bacteria	Bacteroidetes	Bacteroidetes Order II. Incertae sedis	Rhodothermales
k141_2075751_length_3771_cov_70.0000	0.0065505	Bacteria	Bacteroidetes	Bacteroidetes Order II. Incertae sedis	Rhodothermales
k141_2088419_length_3188_cov_59.0089	0.0113851	Bacteria	Bacteroidetes	Bacteroidetes Order II. Incertae sedis	Rhodothermales	Rhodothermaceae bacterium
k141_2089439_length_5894_cov_125.6141	0.0028029	Bacteria	Bacteroidetes	Bacteroidetes Order II. Incertae sedis	Rhodothermales
k141_2091543_length_1757_cov_24.0000	0.0313879	Bacteria	Bacteroidetes	Bacteroidetes Order II. Incertae sedis	Rhodothermales	Salinibacter	Salinibacter ruber
k141_209192_length_2371_cov_45.2547	0.00300567	Bacteria	Bacteroidetes	Bacteroidetes Order II. Incertae sedis	Rhodothermales
k141_2099824_length_4374_cov_48.6258	0.00463276	Bacteria	Bacteroidetes	Bacteroidetes Order II. Incertae sedis	Rhodothermales	Salinibacter	Salinibacter ruber
k141_2103198_length_3777_cov_31.7005	0.050704	Bacteria	Bacteroidetes	Bacteroidetes Order II. Incertae sedis	Rhodothermales	Salinibacter	Salinibacter ruber
k141_2107681_length_6234_cov_242.8390	0.00543614	Bacteria	Bacteroidetes	Bacteroidetes Order II. Incertae sedis	Rhodothermales
k141_2114923_length_3245_cov_68.1443	0.0119155	Bacteria	Bacteroidetes	Bacteroidetes Order II. Incertae sedis	Rhodothermales
k141_2118549_length_2468_cov_81.0000	0.0259681	Bacteria	Bacteroidetes	Bacteroidetes Order II. Incertae sedis	Rhodothermales	Salinibacter	Salinibacter ruber
k141_2149823_length_1566_cov_51.0000	0.0789191	Bacteria	Bacteroidetes	Bacteroidetes Order II. Incertae sedis	Rhodothermales
k141_2156673_length_5063_cov_59.0000	0.0230348	Bacteria	Bacteroidetes	Bacteroidetes Order II. Incertae sedis	Rhodothermales	Salinibacter	Salinibacter ruber
k141_2163510_length_3535_cov_545.0000	0.00765896	Bacteria	Bacteroidetes	Bacteroidetes Order II. Incertae sedis	Rhodothermales
k141_2164618_length_7352_cov_152.6999	0.00364354	Bacteria	Bacteroidetes	Bacteroidetes Order II. Incertae sedis	Rhodothermales
k141_2169081_length_3458_cov_42.0416	0.00288492	Bacteria	Bacteroidetes	Bacteroidetes Order II. Incertae sedis	Rhodothermales	Salinibacter	Salinibacter ruber
k141_2177102_length_5001_cov_113.7362	0.0035261	Bacteria	Bacteroidetes	Bacteroidetes Order II. Incertae sedis	Rhodothermales
k141_220841_length_2161_cov_223.7050	0.0191388	Bacteria	Bacteroidetes	Bacteroidetes Order II. Incertae sedis	Rhodothermales	Salinibacter	Salinibacter ruber
k141_2214887_length_6283_cov_71.0498	0.0168326	Bacteria	Bacteroidetes	Bacteroidetes Order II. Incertae sedis	Rhodothermales	Salinibacter	Salinibacter ruber
k141_2221068_length_5156_cov_100.0000	0.00539736	Bacteria	Bacteroidetes	Bacteroidetes Order II. Incertae sedis	Rhodothermales
k141_2227840_length_3025_cov_35.7330	0.00304138	Bacteria	Bacteroidetes	Bacteroidetes Order II. Incertae sedis	Rhodothermales	Salinibacter	Salinibacter ruber
k141_2237859_length_2351_cov_16.3267	0.0266498	Bacteria	Bacteroidetes	Bacteroidetes Order II. Incertae sedis	Rhodothermales	Salinibacter	Salinibacter ruber
k141_2238906_length_4334_cov_58.1603	0.0028857	Bacteria	Bacteroidetes	Bacteroidetes Order II. Incertae sedis	Rhodothermales
k141_2240787_length_8364_cov_56.9906	0.0043502	Bacteria	Bacteroidetes	Bacteroidetes Order II. Incertae sedis	Rhodothermales
k141_2241627_length_6565_cov_57.0000	0.00344726	Bacteria	Bacteroidetes	Bacteroidetes Order II. Incertae sedis	Rhodothermales
k141_2247254_length_2872_cov_54.0000	0.0111144	Bacteria	Bacteroidetes	Bacteroidetes Order II. Incertae sedis	Rhodothermales
k141_2252692_length_8254_cov_70.4538	0.00512556	Bacteria	Bacteroidetes	Bacteroidetes Order II. Incertae sedis	Rhodothermales
k141_2258652_length_5061_cov_100.0000	0.00360764	Bacteria	Bacteroidetes	Bacteroidetes Order II. Incertae sedis	Rhodothermales
k141_2263774_length_8929_cov_59.9073	0.0134946	Bacteria	Bacteroidetes	Bacteroidetes Order II. Incertae sedis	Rhodothermales	Salinibacter	Salinibacter ruber
k141_2266044_length_1871_cov_22.7202	0.00740232	Bacteria	Bacteroidetes	Bacteroidetes Order II. Incertae sedis	Rhodothermales	Salinibacter	Salinibacter ruber
k141_227014_length_5122_cov_76.0000	0.0144984	Bacteria	Bacteroidetes	Bacteroidetes Order II. Incertae sedis	Rhodothermales	Salinibacter	Salinibacter ruber
k141_227847_length_2975_cov_82.6383	0.00580272	Bacteria	Bacteroidetes	Bacteroidetes Order II. Incertae sedis	Rhodothermales	Salinibacter	Salinibacter ruber
k141_2287143_length_5848_cov_72.7224	0.00164954	Bacteria	Bacteroidetes	Bacteroidetes Order II. Incertae sedis	Rhodothermales
k141_2287455_length_2718_cov_946.0000	0.00162335	Bacteria	Bacteroidetes	Bacteroidetes Order II. Incertae sedis	Rhodothermales
k141_2287462_length_3720_cov_93.2833	0.00449366	Bacteria	Bacteroidetes	Bacteroidetes Order II. Incertae sedis	Rhodothermales
k141_2327009_length_1554_cov_41.8450	0.0437335	Bacteria	Bacteroidetes	Bacteroidetes Order II. Incertae sedis	Rhodothermales	Salinibacter	Salinibacter ruber
k141_2327052_length_3082_cov_31.1829	0.00490715	Bacteria	Bacteroidetes	Bacteroidetes Order II. Incertae sedis	Rhodothermales
k141_233790_length_3724_cov_90.6855	0.0190294	Bacteria	Bacteroidetes	Bacteroidetes Order II. Incertae sedis	Rhodothermales	Salinibacter	Salinibacter ruber
k141_238474_length_3003_cov_61.6499	0.00290478	Bacteria	Bacteroidetes	Bacteroidetes Order II. Incertae sedis	Rhodothermales
k141_24716_length_7649_cov_65.4441	0.0115862	Bacteria	Bacteroidetes	Bacteroidetes Order II. Incertae sedis	Rhodothermales
k141_249663_length_4136_cov_77.0000	0.00989715	Bacteria	Bacteroidetes	Bacteroidetes Order II. Incertae sedis	Rhodothermales	Rhodothermaceae bacterium
k141_259796_length_2333_cov_61.9133	0.00846782	Bacteria	Bacteroidetes	Bacteroidetes Order II. Incertae sedis	Rhodothermales
k141_278922_length_3806_cov_62.8262	0.00983294	Bacteria	Bacteroidetes	Bacteroidetes Order II. Incertae sedis	Rhodothermales
k141_287072_length_3200_cov_56.8774	0.00316769	Bacteria	Bacteroidetes	Bacteroidetes Order II. Incertae sedis	Rhodothermales
k141_303582_length_8432_cov_63.6974	0.0106428	Bacteria	Bacteroidetes	Bacteroidetes Order II. Incertae sedis	Rhodothermales
k141_303906_length_6946_cov_44.9503	0.00259423	Bacteria	Bacteroidetes	Bacteroidetes Order II. Incertae sedis	Rhodothermales
k141_305807_length_9166_cov_184.3367	0.00253687	Bacteria	Bacteroidetes	Bacteroidetes Order II. Incertae sedis	Rhodothermales
k141_309766_length_3842_cov_27.0000	0.00900021	Bacteria	Bacteroidetes	Bacteroidetes Order II. Incertae sedis	Rhodothermales	Salinibacter	Salinibacter ruber
k141_310339_length_3917_cov_39.9936	0.0194085	Bacteria	Bacteroidetes	Bacteroidetes Order II. Incertae sedis	Rhodothermales	Salinibacter	Salinibacter ruber
k141_318429_length_7490_cov_50.0147	0.00634578	Bacteria	Bacteroidetes	Bacteroidetes Order II. Incertae sedis	Rhodothermales
k141_32433_length_2332_cov_50.0000	0.00406061	Bacteria	Bacteroidetes	Bacteroidetes Order II. Incertae sedis	Rhodothermales
k141_330601_length_1556_cov_67.4269	0.0019985	Bacteria	Bacteroidetes	Bacteroidetes Order II. Incertae sedis	Rhodothermales
k141_331627_length_3626_cov_23.0000	0.00285676	Bacteria	Bacteroidetes	Bacteroidetes Order II. Incertae sedis	Rhodothermales
k141_351418_length_4371_cov_182.0913	0.0100628	Bacteria	Bacteroidetes	Bacteroidetes Order II. Incertae sedis	Rhodothermales
k141_354417_length_1785_cov_53.0000	0.0172434	Bacteria	Bacteroidetes	Bacteroidetes Order II. Incertae sedis	Rhodothermales
k141_358701_length_3281_cov_74.5573	0.00343393	Bacteria	Bacteroidetes	Bacteroidetes Order II. Incertae sedis	Rhodothermales
k141_366049_length_1932_cov_55.7052	0.00296587	Bacteria	Bacteroidetes	Bacteroidetes Order II. Incertae sedis	Rhodothermales
k141_366239_length_11598_cov_70.6415	0.00840405	Bacteria	Bacteroidetes	Bacteroidetes Order II. Incertae sedis	Rhodothermales
k141_367057_length_6149_cov_52.3189	0.0111764	Bacteria	Bacteroidetes	Bacteroidetes Order II. Incertae sedis	Rhodothermales	Salinibacter	Salinibacter ruber
k141_387085_length_5088_cov_62.6592	0.00317369	Bacteria	Bacteroidetes	Bacteroidetes Order II. Incertae sedis	Rhodothermales
k141_388011_length_1838_cov_36.8598	0.00139227	Bacteria	Bacteroidetes	Bacteroidetes Order II. Incertae sedis	Rhodothermales	Rhodothermaceae bacterium
k141_391987_length_3390_cov_50.5734	0.00854517	Bacteria	Bacteroidetes	Bacteroidetes Order II. Incertae sedis	Rhodothermales	Salinibacter	Salinibacter ruber
k141_400298_length_1522_cov_35.0065	0.00351004	Bacteria	Bacteroidetes	Bacteroidetes Order II. Incertae sedis	Rhodothermales
k141_407509_length_5657_cov_41.9991	0.00614372	Bacteria	Bacteroidetes	Bacteroidetes Order II. Incertae sedis	Rhodothermales	Salinibacter	Salinibacter ruber
k141_419944_length_4457_cov_83.2224	0.0139733	Bacteria	Bacteroidetes	Bacteroidetes Order II. Incertae sedis	Rhodothermales
k141_427605_length_2677_cov_61.0000	0.0200032	Bacteria	Bacteroidetes	Bacteroidetes Order II. Incertae sedis	Rhodothermales	Salinibacter	Salinibacter ruber
k141_439575_length_4845_cov_99.8099	0.00310345	Bacteria	Bacteroidetes	Bacteroidetes Order II. Incertae sedis	Rhodothermales
k141_448819_length_3893_cov_98.3721	0.00216519	Bacteria	Bacteroidetes	Bacteroidetes Order II. Incertae sedis	Rhodothermales
k141_453018_length_2686_cov_61.0000	0.0505836	Bacteria	Bacteroidetes	Bacteroidetes Order II. Incertae sedis	Rhodothermales	Salinibacter	Salinibacter ruber
k141_468375_length_5281_cov_51.7973	0.0147525	Bacteria	Bacteroidetes	Bacteroidetes Order II. Incertae sedis	Rhodothermales
k141_470552_length_2192_cov_60.7679	0.00387448	Bacteria	Bacteroidetes	Bacteroidetes Order II. Incertae sedis	Rhodothermales	Salinibacter	Salinibacter ruber
k141_485585_length_5370_cov_317.0000	0.00454662	Bacteria	Bacteroidetes	Bacteroidetes Order II. Incertae sedis	Rhodothermales
k141_489846_length_5023_cov_48.0000	0.00909525	Bacteria	Bacteroidetes	Bacteroidetes Order II. Incertae sedis	Rhodothermales	Salinibacter	Salinibacter ruber
k141_511161_length_5251_cov_73.7566	0.00686535	Bacteria	Bacteroidetes	Bacteroidetes Order II. Incertae sedis	Rhodothermales
k141_531755_length_2369_cov_41.0000	0.00823295	Bacteria	Bacteroidetes	Bacteroidetes Order II. Incertae sedis	Rhodothermales	Salinibacter	Salinibacter ruber
k141_533485_length_2745_cov_44.0737	0.00766097	Bacteria	Bacteroidetes	Bacteroidetes Order II. Incertae sedis	Rhodothermales	Salinibacter	Salinibacter ruber
k141_540876_length_1648_cov_11.0000	0.0132682	Bacteria	Bacteroidetes	Bacteroidetes Order II. Incertae sedis	Rhodothermales	Salinibacter	Salinibacter ruber
k141_54165_length_7155_cov_57.9491	0.00932913	Bacteria	Bacteroidetes	Bacteroidetes Order II. Incertae sedis	Rhodothermales
k141_546252_length_2890_cov_52.0000	0.0889236	Bacteria	Bacteroidetes	Bacteroidetes Order II. Incertae sedis	Rhodothermales	Salinibacter	Salinibacter ruber
k141_555549_length_2143_cov_55.0000	0.0216867	Bacteria	Bacteroidetes	Bacteroidetes Order II. Incertae sedis	Rhodothermales	Salinibacter	Salinibacter ruber
k141_56414_length_3362_cov_60.1602	0.00514714	Bacteria	Bacteroidetes	Bacteroidetes Order II. Incertae sedis	Rhodothermales
k141_567015_length_1592_cov_8.0000	5.71719e-05	Bacteria	Bacteroidetes	Bacteroidetes Order II. Incertae sedis	Rhodothermales	Salinibacter	Salinibacter ruber
k141_571560_length_11618_cov_186.6551	0.00984725	Bacteria	Bacteroidetes	Bacteroidetes Order II. Incertae sedis	Rhodothermales
k141_5720_length_2274_cov_40.0080	0.0221086	Bacteria	Bacteroidetes	Bacteroidetes Order II. Incertae sedis	Rhodothermales	Salinibacter	Salinibacter ruber
k141_573259_length_5038_cov_62.2024	0.0176311	Bacteria	Bacteroidetes	Bacteroidetes Order II. Incertae sedis	Rhodothermales
k141_573745_length_4415_cov_33.6713	0.0308298	Bacteria	Bacteroidetes	Bacteroidetes Order II. Incertae sedis	Rhodothermales
k141_57680_length_9072_cov_63.3600	0.0124827	Bacteria	Bacteroidetes	Bacteroidetes Order II. Incertae sedis	Rhodothermales	Salinibacter	Salinibacter ruber
k141_580269_length_2033_cov_53.0000	0.00406761	Bacteria	Bacteroidetes	Bacteroidetes Order II. Incertae sedis	Rhodothermales	Salinibacter	Salinibacter ruber
k141_582917_length_7381_cov_113.1620	0.00366424	Bacteria	Bacteroidetes	Bacteroidetes Order II. Incertae sedis	Rhodothermales
k141_595096_length_1831_cov_23.8621	0.0759972	Bacteria	Bacteroidetes	Bacteroidetes Order II. Incertae sedis	Rhodothermales	Salinibacter	Salinibacter ruber
k141_598454_length_1715_cov_226.7814	0.0454294	Bacteria	Bacteroidetes	Bacteroidetes Order II. Incertae sedis	Rhodothermales	Salinibacter	Salinibacter ruber
k141_6215_length_7118_cov_58.9434	0.0119594	Bacteria	Bacteroidetes	Bacteroidetes Order II. Incertae sedis	Rhodothermales
k141_626350_length_2112_cov_44.5089	0.00800036	Bacteria	Bacteroidetes	Bacteroidetes Order II. Incertae sedis	Rhodothermales
k141_628147_length_2606_cov_11.0000	0.00286169	Bacteria	Bacteroidetes	Bacteroidetes Order II. Incertae sedis	Rhodothermales
k141_640846_length_3296_cov_51.0000	0.00323789	Bacteria	Bacteroidetes	Bacteroidetes Order II. Incertae sedis	Rhodothermales
k141_653362_length_5236_cov_63.0000	0.0182066	Bacteria	Bacteroidetes	Bacteroidetes Order II. Incertae sedis	Rhodothermales
k141_662294_length_5524_cov_56.0717	0.00190335	Bacteria	Bacteroidetes	Bacteroidetes Order II. Incertae sedis	Rhodothermales
k141_664864_length_2840_cov_157.7873	0.014698	Bacteria	Bacteroidetes	Bacteroidetes Order II. Incertae sedis	Rhodothermales
k141_682999_length_7002_cov_60.7002	0.00486289	Bacteria	Bacteroidetes	Bacteroidetes Order II. Incertae sedis	Rhodothermales	Salinibacter	Salinibacter ruber
k141_690654_length_1872_cov_52.8151	0.00280059	Bacteria	Bacteroidetes	Bacteroidetes Order II. Incertae sedis	Rhodothermales
k141_692871_length_5093_cov_48.4697	0.00384967	Bacteria	Bacteroidetes	Bacteroidetes Order II. Incertae sedis	Rhodothermales	Salinibacter	Salinibacter ruber
k141_698512_length_5403_cov_54.7999	0.00372879	Bacteria	Bacteroidetes	Bacteroidetes Order II. Incertae sedis	Rhodothermales
k141_700099_length_2320_cov_49.6824	0.00581656	Bacteria	Bacteroidetes	Bacteroidetes Order II. Incertae sedis	Rhodothermales	Salinibacter	Salinibacter ruber
k141_70076_length_2410_cov_49.2578	0.0234429	Bacteria	Bacteroidetes	Bacteroidetes Order II. Incertae sedis	Rhodothermales	Salinibacter	Salinibacter ruber
k141_702552_length_2652_cov_44.0092	0.0124378	Bacteria	Bacteroidetes	Bacteroidetes Order II. Incertae sedis	Rhodothermales	Salinibacter	Salinibacter ruber
k141_709203_length_3797_cov_39.6586	0.00275354	Bacteria	Bacteroidetes	Bacteroidetes Order II. Incertae sedis	Rhodothermales
k141_716672_length_7172_cov_45.4672	0.015521	Bacteria	Bacteroidetes	Bacteroidetes Order II. Incertae sedis	Rhodothermales
k141_721097_length_2997_cov_317.0000	0.0154457	Bacteria	Bacteroidetes	Bacteroidetes Order II. Incertae sedis	Rhodothermales
k141_728773_length_2153_cov_156.5731	0.00205658	Bacteria	Bacteroidetes	Bacteroidetes Order II. Incertae sedis	Rhodothermales
k141_73713_length_6363_cov_98.5085	0.0028518	Bacteria	Bacteroidetes	Bacteroidetes Order II. Incertae sedis	Rhodothermales
k141_740268_length_3275_cov_25.0000	0.0208186	Bacteria	Bacteroidetes	Bacteroidetes Order II. Incertae sedis	Rhodothermales
k141_771023_length_6190_cov_57.2357	0.0093572	Bacteria	Bacteroidetes	Bacteroidetes Order II. Incertae sedis	Rhodothermales
k141_772382_length_9014_cov_53.7123	0.00286706	Bacteria	Bacteroidetes	Bacteroidetes Order II. Incertae sedis	Rhodothermales
k141_77418_length_2925_cov_41.7209	0.00226284	Bacteria	Bacteroidetes	Bacteroidetes Order II. Incertae sedis	Rhodothermales
k141_774402_length_11758_cov_32.0681	0.0156958	Bacteria	Bacteroidetes	Bacteroidetes Order II. Incertae sedis	Rhodothermales
k141_780231_length_6268_cov_52.4475	0.00717288	Bacteria	Bacteroidetes	Bacteroidetes Order II. Incertae sedis	Rhodothermales	Salinibacter	Salinibacter ruber
k141_784596_length_5027_cov_179.0049	0.00880721	Bacteria	Bacteroidetes	Bacteroidetes Order II. Incertae sedis	Rhodothermales
k141_785436_length_2614_cov_54.7865	0.00716369	Bacteria	Bacteroidetes	Bacteroidetes Order II. Incertae sedis	Rhodothermales
k141_788157_length_4551_cov_50.9361	0.00211406	Bacteria	Bacteroidetes	Bacteroidetes Order II. Incertae sedis	Rhodothermales
k141_79169_length_3032_cov_74.8049	0.0192237	Bacteria	Bacteroidetes	Bacteroidetes Order II. Incertae sedis	Rhodothermales
k141_791982_length_1984_cov_67.4683	0.00227312	Bacteria	Bacteroidetes	Bacteroidetes Order II. Incertae sedis	Rhodothermales
k141_803740_length_7243_cov_77.0587	0.00403663	Bacteria	Bacteroidetes	Bacteroidetes Order II. Incertae sedis	Rhodothermales
k141_812159_length_1977_cov_33.1176	0.00934932	Bacteria	Bacteroidetes	Bacteroidetes Order II. Incertae sedis	Rhodothermales	Salinibacter	Salinibacter ruber
k141_81943_length_6425_cov_78.2775	0.00303024	Bacteria	Bacteroidetes	Bacteroidetes Order II. Incertae sedis	Rhodothermales
k141_83331_length_2209_cov_57.4284	0.0136666	Bacteria	Bacteroidetes	Bacteroidetes Order II. Incertae sedis	Rhodothermales	Salinibacter	Salinibacter ruber
k141_834463_length_4313_cov_62.4123	0.0144375	Bacteria	Bacteroidetes	Bacteroidetes Order II. Incertae sedis	Rhodothermales	Salinibacter	Salinibacter ruber
k141_835906_length_2794_cov_18.3886	0.029875	Bacteria	Bacteroidetes	Bacteroidetes Order II. Incertae sedis	Rhodothermales	Salinibacter	Salinibacter ruber
k141_83740_length_8064_cov_63.5803	0.00428752	Bacteria	Bacteroidetes	Bacteroidetes Order II. Incertae sedis	Rhodothermales
k141_845683_length_3557_cov_61.4116	0.00686083	Bacteria	Bacteroidetes	Bacteroidetes Order II. Incertae sedis	Rhodothermales
k141_852258_length_1528_cov_33.0000	0.0613352	Bacteria	Bacteroidetes	Bacteroidetes Order II. Incertae sedis	Rhodothermales
k141_856576_length_1518_cov_53.0000	0.00636111	Bacteria	Bacteroidetes	Bacteroidetes Order II. Incertae sedis	Rhodothermales
k141_877816_length_9312_cov_58.2060	0.00340694	Bacteria	Bacteroidetes	Bacteroidetes Order II. Incertae sedis	Rhodothermales
k141_882261_length_5045_cov_68.1709	0.0177219	Bacteria	Bacteroidetes	Bacteroidetes Order II. Incertae sedis	Rhodothermales
k141_883473_length_4198_cov_84.5544	0.00404842	Bacteria	Bacteroidetes	Bacteroidetes Order II. Incertae sedis	Rhodothermales	Salinibacter	Salinibacter ruber
k141_884668_length_9642_cov_97.6860	0.00291447	Bacteria	Bacteroidetes	Bacteroidetes Order II. Incertae sedis	Rhodothermales
k141_886448_length_2972_cov_49.6468	0.00905704	Bacteria	Bacteroidetes	Bacteroidetes Order II. Incertae sedis	Rhodothermales
k141_886471_length_9066_cov_81.9774	0.003737	Bacteria	Bacteroidetes	Bacteroidetes Order II. Incertae sedis	Rhodothermales
k141_890638_length_9826_cov_67.5362	0.00601144	Bacteria	Bacteroidetes	Bacteroidetes Order II. Incertae sedis	Rhodothermales
k141_892291_length_3414_cov_54.1916	0.00523585	Bacteria	Bacteroidetes	Bacteroidetes Order II. Incertae sedis	Rhodothermales
k141_895679_length_1938_cov_29.2248	0.0237588	Bacteria	Bacteroidetes	Bacteroidetes Order II. Incertae sedis	Rhodothermales
k141_898210_length_3321_cov_71.4623	0.00425632	Bacteria	Bacteroidetes	Bacteroidetes Order II. Incertae sedis	Rhodothermales
k141_903440_length_3926_cov_71.5297	0.00310224	Bacteria	Bacteroidetes	Bacteroidetes Order II. Incertae sedis	Rhodothermales
k141_915601_length_9214_cov_58.9039	0.0040398	Bacteria	Bacteroidetes	Bacteroidetes Order II. Incertae sedis	Rhodothermales
k141_925531_length_4951_cov_47.9555	0.0155935	Bacteria	Bacteroidetes	Bacteroidetes Order II. Incertae sedis	Rhodothermales
k141_936523_length_2289_cov_43.0331	0.00201531	Bacteria	Bacteroidetes	Bacteroidetes Order II. Incertae sedis	Rhodothermales	Salinibacter	Salinibacter ruber
k141_937101_length_2563_cov_34.1478	0.00128584	Bacteria	Bacteroidetes	Bacteroidetes Order II. Incertae sedis	Rhodothermales
k141_937382_length_1849_cov_25.0000	0.00743305	Bacteria	Bacteroidetes	Bacteroidetes Order II. Incertae sedis	Rhodothermales
k141_946075_length_4189_cov_46.0000	0.0146016	Bacteria	Bacteroidetes	Bacteroidetes Order II. Incertae sedis	Rhodothermales	Salinibacter	Salinibacter ruber
k141_946461_length_2026_cov_39.8796	0.0127958	Bacteria	Bacteroidetes	Bacteroidetes Order II. Incertae sedis	Rhodothermales
k141_947803_length_7005_cov_59.8518	0.00202262	Bacteria	Bacteroidetes	Bacteroidetes Order II. Incertae sedis	Rhodothermales
k141_954174_length_2871_cov_93.1370	0.00612245	Bacteria	Bacteroidetes	Bacteroidetes Order II. Incertae sedis	Rhodothermales	Salinibacter	Salinibacter ruber
k141_95680_length_2638_cov_127.1810	0.00325412	Bacteria	Bacteroidetes	Bacteroidetes Order II. Incertae sedis	Rhodothermales
k141_958982_length_4704_cov_43.7850	0.00593027	Bacteria	Bacteroidetes	Bacteroidetes Order II. Incertae sedis	Rhodothermales
k141_962921_length_4536_cov_150.0196	0.00144475	Bacteria	Bacteroidetes	Bacteroidetes Order II. Incertae sedis	Rhodothermales
k141_967554_length_6156_cov_115.5533	0.00296962	Bacteria	Bacteroidetes	Bacteroidetes Order II. Incertae sedis	Rhodothermales
k141_96787_length_8245_cov_71.4192	0.00480883	Bacteria	Bacteroidetes	Bacteroidetes Order II. Incertae sedis	Rhodothermales
k141_97263_length_4871_cov_56.2552	0.00384063	Bacteria	Bacteroidetes	Bacteroidetes Order II. Incertae sedis	Rhodothermales
k141_989206_length_4696_cov_74.4551	0.0102613	Bacteria	Bacteroidetes	Bacteroidetes Order II. Incertae sedis	Rhodothermales
k141_995742_length_3832_cov_71.1585	0.00616611	Bacteria	Bacteroidetes	Bacteroidetes Order II. Incertae sedis	Rhodothermales
k141_997152_length_1529_cov_39.0000	0.198234	Bacteria	Bacteroidetes	Bacteroidetes Order II. Incertae sedis	Rhodothermales	Salinibacter	Salinibacter ruber
k141_999428_length_1926_cov_40.2045	0.0086815	Bacteria	Bacteroidetes	Bacteroidetes Order II. Incertae sedis	Rhodothermales
k141_999550_length_3867_cov_30.4324	0.0349356	Bacteria	Bacteroidetes	Bacteroidetes Order II. Incertae sedis	Rhodothermales
NODE_10015_length_2974_cov_32.221651	0.204788	Bacteria	Bacteroidetes	Bacteroidetes Order II. Incertae sedis	Rhodothermales	Salinibacter	Salinibacter ruber
NODE_1002_length_15865_cov_23.271537	0.00787987	Bacteria	Bacteroidetes	Bacteroidetes Order II. Incertae sedis	Rhodothermales
NODE_10086_length_4186_cov_7.906560	0.00377493	Bacteria	Bacteroidetes	Bacteroidetes Order II. Incertae sedis	Rhodothermales
NODE_10096_length_3202_cov_7.648554	0.0351455	Bacteria	Bacteroidetes	Bacteroidetes Order II. Incertae sedis	Rhodothermales
NODE_1021_length_12353_cov_29.784924	0.144028	Bacteria	Bacteroidetes	Bacteroidetes Order II. Incertae sedis	Rhodothermales
NODE_1022_length_12346_cov_25.715727	0.112085	Bacteria	Bacteroidetes	Bacteroidetes Order II. Incertae sedis	Rhodothermales
NODE_1022_length_15691_cov_24.544705	0.00880489	Bacteria	Bacteroidetes	Bacteroidetes Order II. Incertae sedis	Rhodothermales
NODE_10241_length_3173_cov_7.222258	0.0396079	Bacteria	Bacteroidetes	Bacteroidetes Order II. Incertae sedis	Rhodothermales	Rhodothermaceae bacterium
NODE_1029_length_12288_cov_30.263713	0.186414	Bacteria	Bacteroidetes	Bacteroidetes Order II. Incertae sedis	Rhodothermales	Salinibacter	Salinibacter ruber
NODE_1029_length_15600_cov_22.130396	0.00712455	Bacteria	Bacteroidetes	Bacteroidetes Order II. Incertae sedis	Rhodothermales	Rhodothermaceae bacterium RA
NODE_1038_length_15525_cov_18.215966	0.0080177	Bacteria	Bacteroidetes	Bacteroidetes Order II. Incertae sedis	Rhodothermales
NODE_10402_length_2897_cov_32.279733	0.325314	Bacteria	Bacteroidetes	Bacteroidetes Order II. Incertae sedis	Rhodothermales	Salinibacter	Salinibacter ruber
NODE_1045_length_15449_cov_22.538976	0.00920055	Bacteria	Bacteroidetes	Bacteroidetes Order II. Incertae sedis	Rhodothermales
NODE_10459_length_4075_cov_22.872139	0.0081996	Bacteria	Bacteroidetes	Bacteroidetes Order II. Incertae sedis	Rhodothermales
NODE_105_length_37508_cov_30.260727	0.126223	Bacteria	Bacteroidetes	Bacteroidetes Order II. Incertae sedis	Rhodothermales
NODE_10502_length_2880_cov_34.326726	0.298969	Bacteria	Bacteroidetes	Bacteroidetes Order II. Incertae sedis	Rhodothermales	Salinibacter	Salinibacter ruber
NODE_10508_length_2879_cov_30.087110	0.176617	Bacteria	Bacteroidetes	Bacteroidetes Order II. Incertae sedis	Rhodothermales
NODE_10549_length_4048_cov_21.358628	0.00696053	Bacteria	Bacteroidetes	Bacteroidetes Order II. Incertae sedis	Rhodothermales
NODE_10564_length_2870_cov_34.352398	0.331044	Bacteria	Bacteroidetes	Bacteroidetes Order II. Incertae sedis	Rhodothermales	Salinibacter	Salinibacter ruber
NODE_1060_length_15286_cov_22.718600	0.00691389	Bacteria	Bacteroidetes	Bacteroidetes Order II. Incertae sedis	Rhodothermales
NODE_1063_length_12084_cov_29.658741	0.120395	Bacteria	Bacteroidetes	Bacteroidetes Order II. Incertae sedis	Rhodothermales
NODE_10656_length_2853_cov_27.798070	0.130257	Bacteria	Bacteroidetes	Bacteroidetes Order II. Incertae sedis	Rhodothermales
NODE_1074_length_12031_cov_28.462592	0.125646	Bacteria	Bacteroidetes	Bacteroidetes Order II. Incertae sedis	Rhodothermales
NODE_10752_length_2839_cov_30.845546	0.204731	Bacteria	Bacteroidetes	Bacteroidetes Order II. Incertae sedis	Rhodothermales
NODE_10830_length_3971_cov_27.706078	0.00799719	Bacteria	Bacteroidetes	Bacteroidetes Order II. Incertae sedis	Rhodothermales
NODE_10831_length_2825_cov_28.562816	0.160442	Bacteria	Bacteroidetes	Bacteroidetes Order II. Incertae sedis	Rhodothermales	Salinibacter	Salinibacter ruber
NODE_10891_length_3967_cov_9.972137	0.0046173	Bacteria	Bacteroidetes	Bacteroidetes Order II. Incertae sedis	Rhodothermales
NODE_1098_length_15076_cov_9.405100	0.00506636	Bacteria	Bacteroidetes	Bacteroidetes Order II. Incertae sedis	Rhodothermales
NODE_10993_length_2798_cov_36.811885	0.393044	Bacteria	Bacteroidetes	Bacteroidetes Order II. Incertae sedis	Rhodothermales
NODE_1100_length_11897_cov_32.697180	0.141912	Bacteria	Bacteroidetes	Bacteroidetes Order II. Incertae sedis	Rhodothermales
NODE_11037_length_3919_cov_22.138458	0.00811158	Bacteria	Bacteroidetes	Bacteroidetes Order II. Incertae sedis	Rhodothermales
NODE_11084_length_2782_cov_28.675834	0.231898	Bacteria	Bacteroidetes	Bacteroidetes Order II. Incertae sedis	Rhodothermales
NODE_11094_length_3920_cov_7.620957	0.00430526	Bacteria	Bacteroidetes	Bacteroidetes Order II. Incertae sedis	Rhodothermales
NODE_11229_length_3873_cov_152.353588	0.072624	Bacteria	Bacteroidetes	Bacteroidetes Order II. Incertae sedis	Rhodothermales
NODE_11231_length_2759_cov_32.634246	0.275072	Bacteria	Bacteroidetes	Bacteroidetes Order II. Incertae sedis	Rhodothermales
NODE_11342_length_2741_cov_35.645197	0.221189	Bacteria	Bacteroidetes	Bacteroidetes Order II. Incertae sedis	Rhodothermales	Salinibacter	Salinibacter ruber
NODE_11408_length_2730_cov_28.980935	0.11806	Bacteria	Bacteroidetes	Bacteroidetes Order II. Incertae sedis	Rhodothermales
NODE_1143_length_14816_cov_8.685929	0.00395772	Bacteria	Bacteroidetes	Bacteroidetes Order II. Incertae sedis	Rhodothermales
NODE_11570_length_2703_cov_37.537764	0.25955	Bacteria	Bacteroidetes	Bacteroidetes Order II. Incertae sedis	Rhodothermales	Salinibacter	Salinibacter ruber
NODE_11664_length_3799_cov_8.265759	0.00466647	Bacteria	Bacteroidetes	Bacteroidetes Order II. Incertae sedis	Rhodothermales
NODE_1168_length_11446_cov_31.160565	0.267847	Bacteria	Bacteroidetes	Bacteroidetes Order II. Incertae sedis	Rhodothermales
NODE_11724_length_3754_cov_22.138416	0.0076465	Bacteria	Bacteroidetes	Bacteroidetes Order II. Incertae sedis	Rhodothermales	Rhodothermaceae bacterium
NODE_11726_length_2924_cov_7.593587	0.039099	Bacteria	Bacteroidetes	Bacteroidetes Order II. Incertae sedis	Rhodothermales
NODE_1175_length_11420_cov_34.598152	0.22124	Bacteria	Bacteroidetes	Bacteroidetes Order II. Incertae sedis	Rhodothermales	Salinibacter	Salinibacter ruber
NODE_11764_length_3747_cov_18.481311	0.00665824	Bacteria	Bacteroidetes	Bacteroidetes Order II. Incertae sedis	Rhodothermales
NODE_1203_length_14470_cov_7.887201	0.00433951	Bacteria	Bacteroidetes	Bacteroidetes Order II. Incertae sedis	Rhodothermales
NODE_1208_length_14415_cov_7.880710	0.00441838	Bacteria	Bacteroidetes	Bacteroidetes Order II. Incertae sedis	Rhodothermales
NODE_12107_length_2624_cov_32.724406	0.297206	Bacteria	Bacteroidetes	Bacteroidetes Order II. Incertae sedis	Rhodothermales
NODE_1217_length_11141_cov_29.557730	0.17743	Bacteria	Bacteroidetes	Bacteroidetes Order II. Incertae sedis	Rhodothermales
NODE_1231_length_11092_cov_29.878228	0.173481	Bacteria	Bacteroidetes	Bacteroidetes Order II. Incertae sedis	Rhodothermales
NODE_12412_length_3606_cov_22.476204	0.00930123	Bacteria	Bacteroidetes	Bacteroidetes Order II. Incertae sedis	Rhodothermales
NODE_12499_length_3586_cov_20.327103	0.0077661	Bacteria	Bacteroidetes	Bacteroidetes Order II. Incertae sedis	Rhodothermales	Rhodothermaceae bacterium
NODE_1252_length_13970_cov_23.135753	0.00885408	Bacteria	Bacteroidetes	Bacteroidetes Order II. Incertae sedis	Rhodothermales
NODE_12650_length_3560_cov_27.247361	0.00924526	Bacteria	Bacteroidetes	Bacteroidetes Order II. Incertae sedis	Rhodothermales
NODE_12713_length_3549_cov_23.602748	0.00558227	Bacteria	Bacteroidetes	Bacteroidetes Order II. Incertae sedis	Rhodothermales
NODE_1273_length_10823_cov_32.797641	0.155843	Bacteria	Bacteroidetes	Bacteroidetes Order II. Incertae sedis	Rhodothermales
NODE_12753_length_3570_cov_8.188051	0.00506727	Bacteria	Bacteroidetes	Bacteroidetes Order II. Incertae sedis	Rhodothermales
NODE_12807_length_3530_cov_157.345612	0.0601813	Bacteria	Bacteroidetes	Bacteroidetes Order II. Incertae sedis	Rhodothermales
NODE_12892_length_3518_cov_22.922033	0.00753704	Bacteria	Bacteroidetes	Bacteroidetes Order II. Incertae sedis	Rhodothermales
NODE_12899_length_2522_cov_30.708148	0.253446	Bacteria	Bacteroidetes	Bacteroidetes Order II. Incertae sedis	Rhodothermales	Salinibacter	Salinibacter ruber
NODE_1292_length_11248_cov_8.416064	0.0343235	Bacteria	Bacteroidetes	Bacteroidetes Order II. Incertae sedis	Rhodothermales
NODE_12923_length_2753_cov_7.905486	0.0308416	Bacteria	Bacteroidetes	Bacteroidetes Order II. Incertae sedis	Rhodothermales
NODE_1305_length_10674_cov_36.609662	0.254073	Bacteria	Bacteroidetes	Bacteroidetes Order II. Incertae sedis	Rhodothermales
NODE_13069_length_3514_cov_8.333912	0.0053972	Bacteria	Bacteroidetes	Bacteroidetes Order II. Incertae sedis	Rhodothermales
NODE_1310_length_13937_cov_7.383302	0.00560368	Bacteria	Bacteroidetes	Bacteroidetes Order II. Incertae sedis	Rhodothermales
NODE_1312_length_10642_cov_36.302257	0.17997	Bacteria	Bacteroidetes	Bacteroidetes Order II. Incertae sedis	Rhodothermales
NODE_1332_length_13596_cov_19.073481	0.00615138	Bacteria	Bacteroidetes	Bacteroidetes Order II. Incertae sedis	Rhodothermales
NODE_13452_length_3446_cov_8.680330	0.0154246	Bacteria	Bacteroidetes	Bacteroidetes Order II. Incertae sedis	Rhodothermales
NODE_1365_length_13624_cov_7.646105	0.00575027	Bacteria	Bacteroidetes	Bacteroidetes Order II. Incertae sedis	Rhodothermales
NODE_1379_length_13572_cov_8.808907	0.00562184	Bacteria	Bacteroidetes	Bacteroidetes Order II. Incertae sedis	Rhodothermales
NODE_1383_length_10826_cov_7.418346	0.028845	Bacteria	Bacteroidetes	Bacteroidetes Order II. Incertae sedis	Rhodothermales
NODE_13866_length_3343_cov_22.462287	0.00913781	Bacteria	Bacteroidetes	Bacteroidetes Order II. Incertae sedis	Rhodothermales
NODE_13890_length_2402_cov_33.592671	0.133199	Bacteria	Bacteroidetes	Bacteroidetes Order II. Incertae sedis	Rhodothermales
NODE_13956_length_2394_cov_31.628901	0.247797	Bacteria	Bacteroidetes	Bacteroidetes Order II. Incertae sedis	Rhodothermales	Salinibacter	Salinibacter ruber
NODE_13978_length_2391_cov_32.066353	0.20099	Bacteria	Bacteroidetes	Bacteroidetes Order II. Incertae sedis	Rhodothermales
NODE_1400_length_10738_cov_11.366938	0.0154764	Bacteria	Bacteroidetes	Bacteroidetes Order II. Incertae sedis	Rhodothermales
NODE_14020_length_3349_cov_4.320583	0.00905281	Bacteria	Bacteroidetes	Bacteroidetes Order II. Incertae sedis	Rhodothermales
NODE_1410_length_13209_cov_22.804622	0.00896709	Bacteria	Bacteroidetes	Bacteroidetes Order II. Incertae sedis	Rhodothermales
NODE_1410_length_13429_cov_7.794153	0.00493076	Bacteria	Bacteroidetes	Bacteroidetes Order II. Incertae sedis	Rhodothermales
NODE_1411_length_10265_cov_33.436729	0.231756	Bacteria	Bacteroidetes	Bacteroidetes Order II. Incertae sedis	Rhodothermales	Salinibacter	Salinibacter ruber
NODE_1417_length_10241_cov_28.167092	0.151738	Bacteria	Bacteroidetes	Bacteroidetes Order II. Incertae sedis	Rhodothermales	Salinibacter	Salinibacter ruber
NODE_14226_length_2363_cov_23.401213	0.154756	Bacteria	Bacteroidetes	Bacteroidetes Order II. Incertae sedis	Rhodothermales	Salinibacter	Salinibacter ruber
NODE_14347_length_2348_cov_35.702573	0.305246	Bacteria	Bacteroidetes	Bacteroidetes Order II. Incertae sedis	Rhodothermales	Salinibacter	Salinibacter ruber
NODE_14348_length_3296_cov_10.029003	0.00939189	Bacteria	Bacteroidetes	Bacteroidetes Order II. Incertae sedis	Rhodothermales
NODE_1436_length_13313_cov_8.907301	0.00414964	Bacteria	Bacteroidetes	Bacteroidetes Order II. Incertae sedis	Rhodothermales
NODE_14560_length_2327_cov_30.562500	0.221124	Bacteria	Bacteroidetes	Bacteroidetes Order II. Incertae sedis	Rhodothermales
NODE_1467_length_9999_cov_32.161706	0.142065	Bacteria	Bacteroidetes	Bacteroidetes Order II. Incertae sedis	Rhodothermales
NODE_1474_length_9966_cov_29.265362	0.175235	Bacteria	Bacteroidetes	Bacteroidetes Order II. Incertae sedis	Rhodothermales
NODE_1476_length_10431_cov_6.894854	0.0284592	Bacteria	Bacteroidetes	Bacteroidetes Order II. Incertae sedis	Rhodothermales
NODE_14761_length_3200_cov_24.893800	0.00718941	Bacteria	Bacteroidetes	Bacteroidetes Order II. Incertae sedis	Rhodothermales
NODE_1500_length_13024_cov_6.456165	0.00334506	Bacteria	Bacteroidetes	Bacteroidetes Order II. Incertae sedis	Rhodothermales
NODE_15039_length_3189_cov_7.168794	0.00322135	Bacteria	Bacteroidetes	Bacteroidetes Order II. Incertae sedis	Rhodothermales
NODE_1511_length_9802_cov_31.361958	0.262052	Bacteria	Bacteroidetes	Bacteroidetes Order II. Incertae sedis	Rhodothermales	Salinibacter	Salinibacter ruber
NODE_15167_length_3134_cov_19.869113	0.00756825	Bacteria	Bacteroidetes	Bacteroidetes Order II. Incertae sedis	Rhodothermales
NODE_15174_length_2261_cov_28.909791	0.189041	Bacteria	Bacteroidetes	Bacteroidetes Order II. Incertae sedis	Rhodothermales	Salinibacter	Salinibacter ruber
NODE_15233_length_2474_cov_8.360893	0.0323795	Bacteria	Bacteroidetes	Bacteroidetes Order II. Incertae sedis	Rhodothermales
NODE_1524_length_10224_cov_10.208378	0.0326366	Bacteria	Bacteroidetes	Bacteroidetes Order II. Incertae sedis	Rhodothermales
NODE_15244_length_3124_cov_26.337895	0.00689877	Bacteria	Bacteroidetes	Bacteroidetes Order II. Incertae sedis	Rhodothermales
NODE_1531_length_9714_cov_26.677813	0.13817	Bacteria	Bacteroidetes	Bacteroidetes Order II. Incertae sedis	Rhodothermales
NODE_1538_length_12840_cov_7.751584	0.00800165	Bacteria	Bacteroidetes	Bacteroidetes Order II. Incertae sedis	Rhodothermales	Rhodothermaceae bacterium
NODE_15437_length_2453_cov_7.724771	0.036659	Bacteria	Bacteroidetes	Bacteroidetes Order II. Incertae sedis	Rhodothermales
NODE_15466_length_2233_cov_32.731864	0.176064	Bacteria	Bacteroidetes	Bacteroidetes Order II. Incertae sedis	Rhodothermales	Salinibacter	Salinibacter ruber
NODE_15504_length_3111_cov_7.520288	0.00381831	Bacteria	Bacteroidetes	Bacteroidetes Order II. Incertae sedis	Rhodothermales
NODE_15777_length_2419_cov_6.740694	0.0308529	Bacteria	Bacteroidetes	Bacteroidetes Order II. Incertae sedis	Rhodothermales	Rhodothermaceae bacterium RA
NODE_1583_length_12426_cov_22.834532	0.00793984	Bacteria	Bacteroidetes	Bacteroidetes Order II. Incertae sedis	Rhodothermales
NODE_15892_length_2192_cov_30.899392	0.1985	Bacteria	Bacteroidetes	Bacteroidetes Order II. Incertae sedis	Rhodothermales	Salinibacter	Salinibacter ruber
NODE_159_length_41226_cov_153.160550	0.0629242	Bacteria	Bacteroidetes	Bacteroidetes Order II. Incertae sedis	Rhodothermales
NODE_15904_length_3027_cov_22.849260	0.0586597	Bacteria	Bacteroidetes	Bacteroidetes Order II. Incertae sedis	Rhodothermales
NODE_15971_length_3047_cov_6.539439	0.0035707	Bacteria	Bacteroidetes	Bacteroidetes Order II. Incertae sedis	Rhodothermales	Rhodothermaceae bacterium
NODE_16251_length_2162_cov_37.485050	0.368541	Bacteria	Bacteroidetes	Bacteroidetes Order II. Incertae sedis	Rhodothermales	Salinibacter	Salinibacter ruber
NODE_16263_length_2979_cov_25.193228	0.0105987	Bacteria	Bacteroidetes	Bacteroidetes Order II. Incertae sedis	Rhodothermales
NODE_16378_length_2993_cov_8.254255	0.00338081	Bacteria	Bacteroidetes	Bacteroidetes Order II. Incertae sedis	Rhodothermales
NODE_16436_length_2955_cov_24.506897	0.00981468	Bacteria	Bacteroidetes	Bacteroidetes Order II. Incertae sedis	Rhodothermales
NODE_1651_length_9285_cov_31.866522	0.124645	Bacteria	Bacteroidetes	Bacteroidetes Order II. Incertae sedis	Rhodothermales
NODE_1659_length_12337_cov_6.696955	0.00338168	Bacteria	Bacteroidetes	Bacteroidetes Order II. Incertae sedis	Rhodothermales
NODE_16634_length_2960_cov_8.609294	0.00403292	Bacteria	Bacteroidetes	Bacteroidetes Order II. Incertae sedis	Rhodothermales
NODE_1664_length_9232_cov_31.796666	0.136208	Bacteria	Bacteroidetes	Bacteroidetes Order II. Incertae sedis	Rhodothermales	Salinibacter	Salinibacter ruber
NODE_1665_length_9639_cov_8.138564	0.0358041	Bacteria	Bacteroidetes	Bacteroidetes Order II. Incertae sedis	Rhodothermales
NODE_16653_length_2126_cov_35.334621	0.329378	Bacteria	Bacteroidetes	Bacteroidetes Order II. Incertae sedis	Rhodothermales	Salinibacter	Salinibacter ruber
NODE_16765_length_2910_cov_171.826620	0.0947243	Bacteria	Bacteroidetes	Bacteroidetes Order II. Incertae sedis	Rhodothermales
NODE_16900_length_2892_cov_20.712372	0.0183664	Bacteria	Bacteroidetes	Bacteroidetes Order II. Incertae sedis	Rhodothermales
NODE_1709_length_11879_cov_21.636925	0.00750949	Bacteria	Bacteroidetes	Bacteroidetes Order II. Incertae sedis	Rhodothermales
NODE_1718_length_9068_cov_33.584045	0.129382	Bacteria	Bacteroidetes	Bacteroidetes Order II. Incertae sedis	Rhodothermales
NODE_17195_length_2854_cov_22.998928	0.00715038	Bacteria	Bacteroidetes	Bacteroidetes Order II. Incertae sedis	Rhodothermales
NODE_1742_length_9002_cov_38.689952	0.260484	Bacteria	Bacteroidetes	Bacteroidetes Order II. Incertae sedis	Rhodothermales
NODE_1753_length_9352_cov_7.456599	0.0318869	Bacteria	Bacteroidetes	Bacteroidetes Order II. Incertae sedis	Rhodothermales
NODE_17715_length_2791_cov_53.946637	0.212627	Bacteria	Bacteroidetes	Bacteroidetes Order II. Incertae sedis	Rhodothermales	Salinibacter	Salinibacter ruber
NODE_1788_length_8857_cov_34.323336	0.257406	Bacteria	Bacteroidetes	Bacteroidetes Order II. Incertae sedis	Rhodothermales	Salinibacter	Salinibacter ruber
NODE_1808_length_8812_cov_31.843211	0.287083	Bacteria	Bacteroidetes	Bacteroidetes Order II. Incertae sedis	Rhodothermales
NODE_1817_length_8788_cov_31.636895	0.179451	Bacteria	Bacteroidetes	Bacteroidetes Order II. Incertae sedis	Rhodothermales	Salinibacter	Salinibacter ruber
NODE_1818_length_8787_cov_29.562529	0.240847	Bacteria	Bacteroidetes	Bacteroidetes Order II. Incertae sedis	Rhodothermales
NODE_1820_length_8776_cov_30.187364	0.198725	Bacteria	Bacteroidetes	Bacteroidetes Order II. Incertae sedis	Rhodothermales	Salinibacter	Salinibacter ruber
NODE_18271_length_2193_cov_7.541160	0.0421165	Bacteria	Bacteroidetes	Bacteroidetes Order II. Incertae sedis	Rhodothermales
NODE_18359_length_2719_cov_23.441441	0.00706814	Bacteria	Bacteroidetes	Bacteroidetes Order II. Incertae sedis	Rhodothermales
NODE_18383_length_2758_cov_6.385868	0.00372364	Bacteria	Bacteroidetes	Bacteroidetes Order II. Incertae sedis	Rhodothermales
NODE_1846_length_8695_cov_31.397801	0.298511	Bacteria	Bacteroidetes	Bacteroidetes Order II. Incertae sedis	Rhodothermales
NODE_1847_length_8695_cov_28.661227	0.155537	Bacteria	Bacteroidetes	Bacteroidetes Order II. Incertae sedis	Rhodothermales	Salinibacter	Salinibacter ruber
NODE_1851_length_8993_cov_6.952226	0.0316044	Bacteria	Bacteroidetes	Bacteroidetes Order II. Incertae sedis	Rhodothermales
NODE_1881_length_11208_cov_21.669147	0.00969729	Bacteria	Bacteroidetes	Bacteroidetes Order II. Incertae sedis	Rhodothermales
NODE_18836_length_1948_cov_37.218700	0.328329	Bacteria	Bacteroidetes	Bacteroidetes Order II. Incertae sedis	Rhodothermales	Salinibacter	Salinibacter ruber
NODE_1895_length_8569_cov_30.449495	0.165589	Bacteria	Bacteroidetes	Bacteroidetes Order II. Incertae sedis	Rhodothermales
NODE_1899_length_8560_cov_33.275250	0.169599	Bacteria	Bacteroidetes	Bacteroidetes Order II. Incertae sedis	Rhodothermales
NODE_190_length_28217_cov_26.590263	0.167101	Bacteria	Bacteroidetes	Bacteroidetes Order II. Incertae sedis	Rhodothermales
NODE_19089_length_2684_cov_7.354888	0.00223198	Bacteria	Bacteroidetes	Bacteroidetes Order II. Incertae sedis	Rhodothermales
NODE_19259_length_2666_cov_8.509000	0.0035379	Bacteria	Bacteroidetes	Bacteroidetes Order II. Incertae sedis	Rhodothermales
NODE_1930_length_8506_cov_33.791031	0.252706	Bacteria	Bacteroidetes	Bacteroidetes Order II. Incertae sedis	Rhodothermales	Salinibacter	Salinibacter ruber
NODE_19790_length_2076_cov_8.001484	0.0394201	Bacteria	Bacteroidetes	Bacteroidetes Order II. Incertae sedis	Rhodothermales
NODE_19884_length_2566_cov_24.647949	0.0124371	Bacteria	Bacteroidetes	Bacteroidetes Order II. Incertae sedis	Rhodothermales	Rhodothermaceae bacterium
NODE_19934_length_2065_cov_6.473632	0.0418048	Bacteria	Bacteroidetes	Bacteroidetes Order II. Incertae sedis	Rhodothermales	Rhodothermaceae bacterium
NODE_1996_length_8314_cov_28.888485	0.160638	Bacteria	Bacteroidetes	Bacteroidetes Order II. Incertae sedis	Rhodothermales	Salinibacter	Salinibacter ruber
NODE_1998_length_8311_cov_36.102229	0.17043	Bacteria	Bacteroidetes	Bacteroidetes Order II. Incertae sedis	Rhodothermales	Salinibacter	Salinibacter ruber
NODE_19984_length_2062_cov_8.774788	0.0565123	Bacteria	Bacteroidetes	Bacteroidetes Order II. Incertae sedis	Rhodothermales
NODE_2007_length_10848_cov_23.165200	0.0097142	Bacteria	Bacteroidetes	Bacteroidetes Order II. Incertae sedis	Rhodothermales
NODE_2012_length_10830_cov_23.089652	0.00901801	Bacteria	Bacteroidetes	Bacteroidetes Order II. Incertae sedis	Rhodothermales
NODE_2027_length_11146_cov_8.478135	0.00620622	Bacteria	Bacteroidetes	Bacteroidetes Order II. Incertae sedis	Rhodothermales
NODE_2028_length_11145_cov_7.468440	0.00475823	Bacteria	Bacteroidetes	Bacteroidetes Order II. Incertae sedis	Rhodothermales
NODE_20430_length_2557_cov_14.244604	0.0554071	Bacteria	Bacteroidetes	Bacteroidetes Order II. Incertae sedis	Rhodothermales
NODE_2060_length_11063_cov_8.498274	0.00424339	Bacteria	Bacteroidetes	Bacteroidetes Order II. Incertae sedis	Rhodothermales
NODE_2065_length_8163_cov_28.668599	0.118257	Bacteria	Bacteroidetes	Bacteroidetes Order II. Incertae sedis	Rhodothermales
NODE_20738_length_2531_cov_6.245557	0.00373556	Bacteria	Bacteroidetes	Bacteroidetes Order II. Incertae sedis	Rhodothermales
NODE_2074_length_10685_cov_22.414205	0.00761733	Bacteria	Bacteroidetes	Bacteroidetes Order II. Incertae sedis	Rhodothermales
NODE_2079_length_10681_cov_23.036985	0.00901813	Bacteria	Bacteroidetes	Bacteroidetes Order II. Incertae sedis	Rhodothermales
NODE_2087_length_10969_cov_7.855598	0.00301783	Bacteria	Bacteroidetes	Bacteroidetes Order II. Incertae sedis	Rhodothermales
NODE_2089_length_10654_cov_23.749127	0.00864777	Bacteria	Bacteroidetes	Bacteroidetes Order II. Incertae sedis	Rhodothermales
NODE_209_length_35614_cov_157.963104	0.0657341	Bacteria	Bacteroidetes	Bacteroidetes Order II. Incertae sedis	Rhodothermales
NODE_20991_length_1806_cov_34.356939	0.17259	Bacteria	Bacteroidetes	Bacteroidetes Order II. Incertae sedis	Rhodothermales	Salinibacter	Salinibacter ruber
NODE_2149_length_7968_cov_23.253507	0.0978224	Bacteria	Bacteroidetes	Bacteroidetes Order II. Incertae sedis	Rhodothermales
NODE_21520_length_2420_cov_21.901903	0.00814035	Bacteria	Bacteroidetes	Bacteroidetes Order II. Incertae sedis	Rhodothermales
NODE_21823_length_1757_cov_28.075793	0.157661	Bacteria	Bacteroidetes	Bacteroidetes Order II. Incertae sedis	Rhodothermales
NODE_2188_length_7911_cov_27.711303	0.131054	Bacteria	Bacteroidetes	Bacteroidetes Order II. Incertae sedis	Rhodothermales
NODE_2195_length_10640_cov_7.890505	0.00370783	Bacteria	Bacteroidetes	Bacteroidetes Order II. Incertae sedis	Rhodothermales
NODE_22017_length_1939_cov_8.494161	0.0329542	Bacteria	Bacteroidetes	Bacteroidetes Order II. Incertae sedis	Rhodothermales
NODE_2205_length_10378_cov_15.287320	0.00438467	Bacteria	Bacteroidetes	Bacteroidetes Order II. Incertae sedis	Rhodothermales	Rhodothermaceae bacterium
NODE_2206_length_7864_cov_28.335510	0.183309	Bacteria	Bacteroidetes	Bacteroidetes Order II. Incertae sedis	Rhodothermales	Salinibacter	Salinibacter ruber
NODE_2209_length_7858_cov_33.598488	0.258061	Bacteria	Bacteroidetes	Bacteroidetes Order II. Incertae sedis	Rhodothermales
NODE_2230_length_7787_cov_29.048758	0.134164	Bacteria	Bacteroidetes	Bacteroidetes Order II. Incertae sedis	Rhodothermales
NODE_2239_length_7986_cov_8.800530	0.0347136	Bacteria	Bacteroidetes	Bacteroidetes Order II. Incertae sedis	Rhodothermales
NODE_225_length_26237_cov_30.833588	0.192522	Bacteria	Bacteroidetes	Bacteroidetes Order II. Incertae sedis	Rhodothermales	Salinibacter	Salinibacter ruber
NODE_22577_length_2328_cov_29.036516	0.0199418	Bacteria	Bacteroidetes	Bacteroidetes Order II. Incertae sedis	Rhodothermales
NODE_2260_length_7943_cov_8.827713	0.0281366	Bacteria	Bacteroidetes	Bacteroidetes Order II. Incertae sedis	Rhodothermales
NODE_22657_length_1903_cov_8.768939	0.0362047	Bacteria	Bacteroidetes	Bacteroidetes Order II. Incertae sedis	Rhodothermales
NODE_22665_length_2321_cov_25.419241	0.0256222	Bacteria	Bacteroidetes	Bacteroidetes Order II. Incertae sedis	Rhodothermales
NODE_2288_length_7637_cov_32.607228	0.277743	Bacteria	Bacteroidetes	Bacteroidetes Order II. Incertae sedis	Rhodothermales	Salinibacter	Salinibacter ruber
NODE_23_length_145221_cov_156.544508	0.069138	Bacteria	Bacteroidetes	Bacteroidetes Order II. Incertae sedis	Rhodothermales
NODE_2309_length_7592_cov_29.851002	0.147867	Bacteria	Bacteroidetes	Bacteroidetes Order II. Incertae sedis	Rhodothermales
NODE_23616_length_1849_cov_6.958194	0.0420642	Bacteria	Bacteroidetes	Bacteroidetes Order II. Incertae sedis	Rhodothermales
NODE_2390_length_9924_cov_151.514844	0.0622987	Bacteria	Bacteroidetes	Bacteroidetes Order II. Incertae sedis	Rhodothermales
NODE_23996_length_1829_cov_8.742390	0.0320729	Bacteria	Bacteroidetes	Bacteroidetes Order II. Incertae sedis	Rhodothermales
NODE_24_length_137382_cov_162.180110	0.0791097	Bacteria	Bacteroidetes	Bacteroidetes Order II. Incertae sedis	Rhodothermales
NODE_2401_length_9894_cov_140.393841	0.0460163	Bacteria	Bacteroidetes	Bacteroidetes Order II. Incertae sedis	Rhodothermales
NODE_24061_length_1638_cov_35.032217	0.307536	Bacteria	Bacteroidetes	Bacteroidetes Order II. Incertae sedis	Rhodothermales	Salinibacter	Salinibacter ruber
NODE_2410_length_7414_cov_30.985596	0.253997	Bacteria	Bacteroidetes	Bacteroidetes Order II. Incertae sedis	Rhodothermales
NODE_242_length_31715_cov_156.525711	0.0666551	Bacteria	Bacteroidetes	Bacteroidetes Order II. Incertae sedis	Rhodothermales
NODE_2437_length_7342_cov_29.832579	0.221225	Bacteria	Bacteroidetes	Bacteroidetes Order II. Incertae sedis	Rhodothermales
NODE_2440_length_10049_cov_8.120072	0.00563393	Bacteria	Bacteroidetes	Bacteroidetes Order II. Incertae sedis	Rhodothermales
NODE_24451_length_1620_cov_32.661342	0.214529	Bacteria	Bacteroidetes	Bacteroidetes Order II. Incertae sedis	Rhodothermales
NODE_2452_length_7597_cov_10.420313	0.031556	Bacteria	Bacteroidetes	Bacteroidetes Order II. Incertae sedis	Rhodothermales
NODE_2465_length_7563_cov_8.147310	0.0371616	Bacteria	Bacteroidetes	Bacteroidetes Order II. Incertae sedis	Rhodothermales
NODE_2480_length_7532_cov_7.120503	0.0373706	Bacteria	Bacteroidetes	Bacteroidetes Order II. Incertae sedis	Rhodothermales
NODE_25000_length_2149_cov_26.287011	0.0106522	Bacteria	Bacteroidetes	Bacteroidetes Order II. Incertae sedis	Rhodothermales
NODE_251_length_25183_cov_28.246498	0.144942	Bacteria	Bacteroidetes	Bacteroidetes Order II. Incertae sedis	Rhodothermales
NODE_2520_length_7191_cov_31.190723	0.189524	Bacteria	Bacteroidetes	Bacteroidetes Order II. Incertae sedis	Rhodothermales
NODE_253_length_25102_cov_32.910209	0.184726	Bacteria	Bacteroidetes	Bacteroidetes Order II. Incertae sedis	Rhodothermales
NODE_2538_length_7447_cov_7.100649	0.0343174	Bacteria	Bacteroidetes	Bacteroidetes Order II. Incertae sedis	Rhodothermales
NODE_257_length_25055_cov_32.390400	0.165735	Bacteria	Bacteroidetes	Bacteroidetes Order II. Incertae sedis	Rhodothermales
NODE_25952_length_2141_cov_7.337967	0.00267906	Bacteria	Bacteroidetes	Bacteroidetes Order II. Incertae sedis	Rhodothermales
NODE_261_length_24898_cov_30.179246	0.186658	Bacteria	Bacteroidetes	Bacteroidetes Order II. Incertae sedis	Rhodothermales
NODE_26103_length_2079_cov_35.881917	0.0208423	Bacteria	Bacteroidetes	Bacteroidetes Order II. Incertae sedis	Rhodothermales
NODE_26542_length_2053_cov_25.241241	0.00732368	Bacteria	Bacteroidetes	Bacteroidetes Order II. Incertae sedis	Rhodothermales
NODE_2668_length_6938_cov_31.096179	0.242879	Bacteria	Bacteroidetes	Bacteroidetes Order II. Incertae sedis	Rhodothermales	Salinibacter	Salinibacter ruber
NODE_2673_length_6923_cov_31.423704	0.24083	Bacteria	Bacteroidetes	Bacteroidetes Order II. Incertae sedis	Rhodothermales	Salinibacter	Salinibacter ruber
NODE_2684_length_6915_cov_33.246356	0.183828	Bacteria	Bacteroidetes	Bacteroidetes Order II. Incertae sedis	Rhodothermales	Salinibacter	Salinibacter ruber
NODE_2684_length_9507_cov_7.540838	0.00425379	Bacteria	Bacteroidetes	Bacteroidetes Order II. Incertae sedis	Rhodothermales
NODE_269_length_30114_cov_154.527363	0.0688774	Bacteria	Bacteroidetes	Bacteroidetes Order II. Incertae sedis	Rhodothermales
NODE_26904_length_1693_cov_5.996337	0.0367034	Bacteria	Bacteroidetes	Bacteroidetes Order II. Incertae sedis	Rhodothermales
NODE_2693_length_6897_cov_29.031716	0.13375	Bacteria	Bacteroidetes	Bacteroidetes Order II. Incertae sedis	Rhodothermales	Salinibacter	Salinibacter ruber
NODE_2707_length_6881_cov_31.075300	0.161349	Bacteria	Bacteroidetes	Bacteroidetes Order II. Incertae sedis	Rhodothermales	Salinibacter	Salinibacter ruber
NODE_27274_length_2062_cov_7.384155	0.00552104	Bacteria	Bacteroidetes	Bacteroidetes Order II. Incertae sedis	Rhodothermales
NODE_2729_length_9212_cov_21.976630	0.00737101	Bacteria	Bacteroidetes	Bacteroidetes Order II. Incertae sedis	Rhodothermales
NODE_2788_length_9094_cov_19.673415	0.00593153	Bacteria	Bacteroidetes	Bacteroidetes Order II. Incertae sedis	Rhodothermales
NODE_2801_length_7046_cov_7.413246	0.031129	Bacteria	Bacteroidetes	Bacteroidetes Order II. Incertae sedis	Rhodothermales
NODE_2801_length_9048_cov_23.238964	0.00904574	Bacteria	Bacteroidetes	Bacteroidetes Order II. Incertae sedis	Rhodothermales
NODE_2803_length_6713_cov_34.767348	0.24823	Bacteria	Bacteroidetes	Bacteroidetes Order II. Incertae sedis	Rhodothermales	Salinibacter	Salinibacter ruber
NODE_281_length_24015_cov_32.262229	0.1597	Bacteria	Bacteroidetes	Bacteroidetes Order II. Incertae sedis	Rhodothermales
NODE_2810_length_6707_cov_33.717829	0.148551	Bacteria	Bacteroidetes	Bacteroidetes Order II. Incertae sedis	Rhodothermales
NODE_2830_length_9008_cov_23.936781	0.00732311	Bacteria	Bacteroidetes	Bacteroidetes Order II. Incertae sedis	Rhodothermales
NODE_28360_length_1948_cov_24.913893	0.00762252	Bacteria	Bacteroidetes	Bacteroidetes Order II. Incertae sedis	Rhodothermales
NODE_28436_length_1944_cov_20.931181	0.00867871	Bacteria	Bacteroidetes	Bacteroidetes Order II. Incertae sedis	Rhodothermales
NODE_2854_length_9183_cov_8.559268	0.00438506	Bacteria	Bacteroidetes	Bacteroidetes Order II. Incertae sedis	Rhodothermales
NODE_2858_length_6958_cov_7.099667	0.0369971	Bacteria	Bacteroidetes	Bacteroidetes Order II. Incertae sedis	Rhodothermales
NODE_2872_length_6940_cov_8.878431	0.0335106	Bacteria	Bacteroidetes	Bacteroidetes Order II. Incertae sedis	Rhodothermales
NODE_2874_length_9144_cov_8.366597	0.0144978	Bacteria	Bacteroidetes	Bacteroidetes Order II. Incertae sedis	Rhodothermales
NODE_2880_length_6921_cov_9.154093	0.0352818	Bacteria	Bacteroidetes	Bacteroidetes Order II. Incertae sedis	Rhodothermales
NODE_28906_length_1919_cov_31.014485	0.00262223	Bacteria	Bacteroidetes	Bacteroidetes Order II. Incertae sedis	Rhodothermales
NODE_2927_length_6538_cov_26.052908	0.143219	Bacteria	Bacteroidetes	Bacteroidetes Order II. Incertae sedis	Rhodothermales
NODE_2935_length_6829_cov_8.092707	0.0312821	Bacteria	Bacteroidetes	Bacteroidetes Order II. Incertae sedis	Rhodothermales
NODE_295_length_28715_cov_22.605129	0.00856175	Bacteria	Bacteroidetes	Bacteroidetes Order II. Incertae sedis	Rhodothermales
NODE_2953_length_9019_cov_8.536591	0.00409891	Bacteria	Bacteroidetes	Bacteroidetes Order II. Incertae sedis	Rhodothermales
NODE_2971_length_6480_cov_33.405603	0.214802	Bacteria	Bacteroidetes	Bacteroidetes Order II. Incertae sedis	Rhodothermales
NODE_301_length_23333_cov_31.555460	0.181756	Bacteria	Bacteroidetes	Bacteroidetes Order II. Incertae sedis	Rhodothermales	Salinibacter	Salinibacter ruber
NODE_30100_length_1859_cov_22.085366	0.00726504	Bacteria	Bacteroidetes	Bacteroidetes Order II. Incertae sedis	Rhodothermales
NODE_30348_length_1709_cov_3.412938	0.00210878	Bacteria	Bacteroidetes	Bacteroidetes Order II. Incertae sedis	Rhodothermales	Rhodothermaceae bacterium
NODE_304_length_23236_cov_27.932013	0.127736	Bacteria	Bacteroidetes	Bacteroidetes Order II. Incertae sedis	Rhodothermales
NODE_30652_length_1831_cov_26.271959	0.0101917	Bacteria	Bacteroidetes	Bacteroidetes Order II. Incertae sedis	Rhodothermales	Salinibacter	Salinibacter ruber
NODE_30719_length_1546_cov_11.157612	0.0600297	Bacteria	Bacteroidetes	Bacteroidetes Order II. Incertae sedis	Rhodothermales
NODE_3097_length_8544_cov_20.577218	0.00794544	Bacteria	Bacteroidetes	Bacteroidetes Order II. Incertae sedis	Rhodothermales
NODE_3117_length_8771_cov_8.040959	0.00611508	Bacteria	Bacteroidetes	Bacteroidetes Order II. Incertae sedis	Rhodothermales
NODE_3118_length_6287_cov_28.125321	0.122859	Bacteria	Bacteroidetes	Bacteroidetes Order II. Incertae sedis	Rhodothermales
NODE_31286_length_1526_cov_7.929300	0.0409936	Bacteria	Bacteroidetes	Bacteroidetes Order II. Incertae sedis	Rhodothermales
NODE_3163_length_6224_cov_30.906144	0.143203	Bacteria	Bacteroidetes	Bacteroidetes Order II. Incertae sedis	Rhodothermales
NODE_3199_length_6171_cov_30.930183	0.194467	Bacteria	Bacteroidetes	Bacteroidetes Order II. Incertae sedis	Rhodothermales	Salinibacter	Salinibacter ruber
NODE_32_length_53166_cov_8.559112	0.00417248	Bacteria	Bacteroidetes	Bacteroidetes Order II. Incertae sedis	Rhodothermales
NODE_3219_length_8586_cov_9.459266	0.00578677	Bacteria	Bacteroidetes	Bacteroidetes Order II. Incertae sedis	Rhodothermales
NODE_32346_length_1806_cov_8.435180	0.00484914	Bacteria	Bacteroidetes	Bacteroidetes Order II. Incertae sedis	Rhodothermales	Rhodothermaceae bacterium
NODE_3271_length_6088_cov_30.551301	0.302675	Bacteria	Bacteroidetes	Bacteroidetes Order II. Incertae sedis	Rhodothermales
NODE_3278_length_6082_cov_35.679443	0.321501	Bacteria	Bacteroidetes	Bacteroidetes Order II. Incertae sedis	Rhodothermales	Salinibacter	Salinibacter ruber
NODE_328_length_27480_cov_20.751504	0.00658071	Bacteria	Bacteroidetes	Bacteroidetes Order II. Incertae sedis	Rhodothermales
NODE_32821_length_1731_cov_24.406921	0.0114271	Bacteria	Bacteroidetes	Bacteroidetes Order II. Incertae sedis	Rhodothermales	Salinibacter	Salinibacter ruber
NODE_3356_length_6002_cov_33.116866	0.143624	Bacteria	Bacteroidetes	Bacteroidetes Order II. Incertae sedis	Rhodothermales
NODE_3387_length_5969_cov_35.808252	0.249969	Bacteria	Bacteroidetes	Bacteroidetes Order II. Incertae sedis	Rhodothermales
NODE_3408_length_5944_cov_33.817796	0.288782	Bacteria	Bacteroidetes	Bacteroidetes Order II. Incertae sedis	Rhodothermales
NODE_341_length_21927_cov_29.521169	0.143576	Bacteria	Bacteroidetes	Bacteroidetes Order II. Incertae sedis	Rhodothermales
NODE_3418_length_5930_cov_36.852085	0.25632	Bacteria	Bacteroidetes	Bacteroidetes Order II. Incertae sedis	Rhodothermales
NODE_3423_length_8285_cov_8.169866	0.00631154	Bacteria	Bacteroidetes	Bacteroidetes Order II. Incertae sedis	Rhodothermales
NODE_3451_length_8258_cov_8.834085	0.00557108	Bacteria	Bacteroidetes	Bacteroidetes Order II. Incertae sedis	Rhodothermales
NODE_3454_length_5898_cov_34.648126	0.205737	Bacteria	Bacteroidetes	Bacteroidetes Order II. Incertae sedis	Rhodothermales	Salinibacter	Salinibacter ruber
NODE_3456_length_5895_cov_29.740582	0.145849	Bacteria	Bacteroidetes	Bacteroidetes Order II. Incertae sedis	Rhodothermales	Salinibacter	Salinibacter ruber
NODE_347_length_24588_cov_6.771532	0.00332574	Bacteria	Bacteroidetes	Bacteroidetes Order II. Incertae sedis	Rhodothermales
NODE_3473_length_5880_cov_27.676395	0.170161	Bacteria	Bacteroidetes	Bacteroidetes Order II. Incertae sedis	Rhodothermales
NODE_3480_length_5877_cov_27.209894	0.214691	Bacteria	Bacteroidetes	Bacteroidetes Order II. Incertae sedis	Rhodothermales
NODE_3535_length_8136_cov_7.481005	0.00585503	Bacteria	Bacteroidetes	Bacteroidetes Order II. Incertae sedis	Rhodothermales
NODE_3590_length_7867_cov_17.747696	0.00603595	Bacteria	Bacteroidetes	Bacteroidetes Order II. Incertae sedis	Rhodothermales
NODE_3612_length_8035_cov_8.530326	0.0042048	Bacteria	Bacteroidetes	Bacteroidetes Order II. Incertae sedis	Rhodothermales
NODE_363_length_21267_cov_33.188337	0.190909	Bacteria	Bacteroidetes	Bacteroidetes Order II. Incertae sedis	Rhodothermales	Salinibacter	Salinibacter ruber
NODE_36377_length_1593_cov_22.323797	0.0180872	Bacteria	Bacteroidetes	Bacteroidetes Order II. Incertae sedis	Rhodothermales	Rhodothermaceae bacterium
NODE_3651_length_5707_cov_34.462314	0.311459	Bacteria	Bacteroidetes	Bacteroidetes Order II. Incertae sedis	Rhodothermales
NODE_3654_length_7980_cov_7.257035	0.00509093	Bacteria	Bacteroidetes	Bacteroidetes Order II. Incertae sedis	Rhodothermales
NODE_3657_length_5695_cov_32.721809	0.133137	Bacteria	Bacteroidetes	Bacteroidetes Order II. Incertae sedis	Rhodothermales
NODE_3667_length_7764_cov_23.174601	0.00744582	Bacteria	Bacteroidetes	Bacteroidetes Order II. Incertae sedis	Rhodothermales
NODE_3687_length_5663_cov_28.450250	0.159893	Bacteria	Bacteroidetes	Bacteroidetes Order II. Incertae sedis	Rhodothermales	Salinibacter	Salinibacter ruber
NODE_3696_length_7729_cov_21.678655	0.0111811	Bacteria	Bacteroidetes	Bacteroidetes Order II. Incertae sedis	Rhodothermales
NODE_370_length_21137_cov_29.025282	0.132404	Bacteria	Bacteroidetes	Bacteroidetes Order II. Incertae sedis	Rhodothermales	Salinibacter	Salinibacter ruber
NODE_371_length_21121_cov_33.065746	0.186395	Bacteria	Bacteroidetes	Bacteroidetes Order II. Incertae sedis	Rhodothermales	Salinibacter	Salinibacter ruber
NODE_3732_length_5625_cov_32.013465	0.185258	Bacteria	Bacteroidetes	Bacteroidetes Order II. Incertae sedis	Rhodothermales	Salinibacter	Salinibacter ruber
NODE_3746_length_5614_cov_29.696348	0.149978	Bacteria	Bacteroidetes	Bacteroidetes Order II. Incertae sedis	Rhodothermales
NODE_37513_length_1557_cov_29.099201	0.02817	Bacteria	Bacteroidetes	Bacteroidetes Order II. Incertae sedis	Rhodothermales
NODE_3763_length_5595_cov_27.366787	0.15078	Bacteria	Bacteroidetes	Bacteroidetes Order II. Incertae sedis	Rhodothermales
NODE_3779_length_5579_cov_28.975199	0.118153	Bacteria	Bacteroidetes	Bacteroidetes Order II. Incertae sedis	Rhodothermales	Salinibacter	Salinibacter ruber
NODE_3829_length_5775_cov_8.579545	0.0396258	Bacteria	Bacteroidetes	Bacteroidetes Order II. Incertae sedis	Rhodothermales
NODE_38675_length_1520_cov_24.377474	0.0282315	Bacteria	Bacteroidetes	Bacteroidetes Order II. Incertae sedis	Rhodothermales
NODE_3874_length_7527_cov_22.370851	0.00957222	Bacteria	Bacteroidetes	Bacteroidetes Order II. Incertae sedis	Rhodothermales
NODE_3881_length_7698_cov_7.550962	0.00482704	Bacteria	Bacteroidetes	Bacteroidetes Order II. Incertae sedis	Rhodothermales
NODE_3886_length_5483_cov_31.276345	0.150162	Bacteria	Bacteroidetes	Bacteroidetes Order II. Incertae sedis	Rhodothermales
NODE_389_length_23492_cov_8.101250	0.0042278	Bacteria	Bacteroidetes	Bacteroidetes Order II. Incertae sedis	Rhodothermales
NODE_3898_length_7678_cov_7.869474	0.00289989	Bacteria	Bacteroidetes	Bacteroidetes Order II. Incertae sedis	Rhodothermales
NODE_393_length_23361_cov_7.410409	0.00686978	Bacteria	Bacteroidetes	Bacteroidetes Order II. Incertae sedis	Rhodothermales
NODE_3935_length_7465_cov_22.667341	0.00700788	Bacteria	Bacteroidetes	Bacteroidetes Order II. Incertae sedis	Rhodothermales
NODE_394_length_25490_cov_23.286377	0.00933733	Bacteria	Bacteroidetes	Bacteroidetes Order II. Incertae sedis	Rhodothermales
NODE_3944_length_5434_cov_32.669641	0.317071	Bacteria	Bacteroidetes	Bacteroidetes Order II. Incertae sedis	Rhodothermales
NODE_3955_length_5429_cov_30.090249	0.218486	Bacteria	Bacteroidetes	Bacteroidetes Order II. Incertae sedis	Rhodothermales	Salinibacter	Salinibacter ruber
NODE_3981_length_5415_cov_32.861754	0.307953	Bacteria	Bacteroidetes	Bacteroidetes Order II. Incertae sedis	Rhodothermales	Salinibacter	Salinibacter ruber
NODE_4013_length_7374_cov_24.942888	0.0125029	Bacteria	Bacteroidetes	Bacteroidetes Order II. Incertae sedis	Rhodothermales
NODE_4023_length_5603_cov_8.735941	0.0321303	Bacteria	Bacteroidetes	Bacteroidetes Order II. Incertae sedis	Rhodothermales
NODE_4068_length_5571_cov_9.813452	0.0317821	Bacteria	Bacteroidetes	Bacteroidetes Order II. Incertae sedis	Rhodothermales
NODE_4077_length_7319_cov_23.169466	0.00861665	Bacteria	Bacteroidetes	Bacteroidetes Order II. Incertae sedis	Rhodothermales	Rhodothermaceae bacterium
NODE_408_length_23124_cov_8.309853	0.00596605	Bacteria	Bacteroidetes	Bacteroidetes Order II. Incertae sedis	Rhodothermales
NODE_4082_length_7315_cov_22.500275	0.00985778	Bacteria	Bacteroidetes	Bacteroidetes Order II. Incertae sedis	Rhodothermales
NODE_4096_length_7482_cov_7.746600	0.00454355	Bacteria	Bacteroidetes	Bacteroidetes Order II. Incertae sedis	Rhodothermales
NODE_4156_length_5273_cov_29.037179	0.118355	Bacteria	Bacteroidetes	Bacteroidetes Order II. Incertae sedis	Rhodothermales
NODE_4192_length_5234_cov_36.502607	0.270647	Bacteria	Bacteroidetes	Bacteroidetes Order II. Incertae sedis	Rhodothermales	Salinibacter	Salinibacter ruber
NODE_4237_length_5206_cov_28.964085	0.144912	Bacteria	Bacteroidetes	Bacteroidetes Order II. Incertae sedis	Rhodothermales
NODE_4270_length_5182_cov_31.515506	0.174474	Bacteria	Bacteroidetes	Bacteroidetes Order II. Incertae sedis	Rhodothermales	Salinibacter	Salinibacter ruber
NODE_4285_length_7269_cov_5.307042	0.0342278	Bacteria	Bacteroidetes	Bacteroidetes Order II. Incertae sedis	Rhodothermales
NODE_4296_length_5404_cov_8.545149	0.041951	Bacteria	Bacteroidetes	Bacteroidetes Order II. Incertae sedis	Rhodothermales
NODE_4383_length_7161_cov_7.116099	0.00668676	Bacteria	Bacteroidetes	Bacteroidetes Order II. Incertae sedis	Rhodothermales
NODE_4413_length_7133_cov_9.833145	0.00416582	Bacteria	Bacteroidetes	Bacteroidetes Order II. Incertae sedis	Rhodothermales
NODE_4414_length_5074_cov_29.045029	0.176768	Bacteria	Bacteroidetes	Bacteroidetes Order II. Incertae sedis	Rhodothermales	Salinibacter	Salinibacter ruber
NODE_4449_length_5048_cov_33.818346	0.251575	Bacteria	Bacteroidetes	Bacteroidetes Order II. Incertae sedis	Rhodothermales	Salinibacter	Salinibacter ruber
NODE_4467_length_5038_cov_36.610676	0.150944	Bacteria	Bacteroidetes	Bacteroidetes Order II. Incertae sedis	Rhodothermales
NODE_447_length_19245_cov_25.050339	0.152803	Bacteria	Bacteroidetes	Bacteroidetes Order II. Incertae sedis	Rhodothermales
NODE_448_length_19218_cov_28.388718	0.127454	Bacteria	Bacteroidetes	Bacteroidetes Order II. Incertae sedis	Rhodothermales
NODE_4499_length_5018_cov_33.016119	0.117728	Bacteria	Bacteroidetes	Bacteroidetes Order II. Incertae sedis	Rhodothermales
NODE_451_length_23835_cov_24.552817	0.00825927	Bacteria	Bacteroidetes	Bacteroidetes Order II. Incertae sedis	Rhodothermales
NODE_4524_length_6897_cov_22.552616	0.0125485	Bacteria	Bacteroidetes	Bacteroidetes Order II. Incertae sedis	Rhodothermales
NODE_4527_length_6896_cov_26.148224	0.00978135	Bacteria	Bacteroidetes	Bacteroidetes Order II. Incertae sedis	Rhodothermales
NODE_4527_length_7011_cov_7.538815	0.00492073	Bacteria	Bacteroidetes	Bacteroidetes Order II. Incertae sedis	Rhodothermales
NODE_4562_length_4973_cov_31.225498	0.19088	Bacteria	Bacteroidetes	Bacteroidetes Order II. Incertae sedis	Rhodothermales
NODE_4565_length_4971_cov_30.988405	0.18926	Bacteria	Bacteroidetes	Bacteroidetes Order II. Incertae sedis	Rhodothermales
NODE_458_length_19031_cov_32.538048	0.191312	Bacteria	Bacteroidetes	Bacteroidetes Order II. Incertae sedis	Rhodothermales
NODE_4596_length_4949_cov_31.763588	0.17755	Bacteria	Bacteroidetes	Bacteroidetes Order II. Incertae sedis	Rhodothermales
NODE_4632_length_6812_cov_24.092053	0.0181345	Bacteria	Bacteroidetes	Bacteroidetes Order II. Incertae sedis	Rhodothermales
NODE_4682_length_4891_cov_29.667287	0.161503	Bacteria	Bacteroidetes	Bacteroidetes Order II. Incertae sedis	Rhodothermales
NODE_469_length_18764_cov_32.840611	0.176515	Bacteria	Bacteroidetes	Bacteroidetes Order II. Incertae sedis	Rhodothermales	Salinibacter	Salinibacter ruber
NODE_470_length_19911_cov_8.050816	0.0260815	Bacteria	Bacteroidetes	Bacteroidetes Order II. Incertae sedis	Rhodothermales
NODE_4736_length_4852_cov_33.394413	0.218176	Bacteria	Bacteroidetes	Bacteroidetes Order II. Incertae sedis	Rhodothermales
NODE_4737_length_6725_cov_23.003298	0.00741734	Bacteria	Bacteroidetes	Bacteroidetes Order II. Incertae sedis	Rhodothermales
NODE_4755_length_4840_cov_25.410240	0.115954	Bacteria	Bacteroidetes	Bacteroidetes Order II. Incertae sedis	Rhodothermales
NODE_4762_length_4833_cov_26.524697	0.154036	Bacteria	Bacteroidetes	Bacteroidetes Order II. Incertae sedis	Rhodothermales	Salinibacter	Salinibacter ruber
NODE_4768_length_4830_cov_31.021990	0.252176	Bacteria	Bacteroidetes	Bacteroidetes Order II. Incertae sedis	Rhodothermales
NODE_478_length_19666_cov_6.786191	0.0320866	Bacteria	Bacteroidetes	Bacteroidetes Order II. Incertae sedis	Rhodothermales
NODE_4786_length_6772_cov_9.582254	0.003571	Bacteria	Bacteroidetes	Bacteroidetes Order II. Incertae sedis	Rhodothermales
NODE_4807_length_6656_cov_25.111953	0.0135529	Bacteria	Bacteroidetes	Bacteroidetes Order II. Incertae sedis	Rhodothermales
NODE_4813_length_6742_cov_7.146254	0.00420819	Bacteria	Bacteroidetes	Bacteroidetes Order II. Incertae sedis	Rhodothermales
NODE_485_length_23072_cov_22.049051	0.00759154	Bacteria	Bacteroidetes	Bacteroidetes Order II. Incertae sedis	Rhodothermales
NODE_487_length_18405_cov_33.551989	0.151636	Bacteria	Bacteroidetes	Bacteroidetes Order II. Incertae sedis	Rhodothermales
NODE_4875_length_4753_cov_36.215837	0.235114	Bacteria	Bacteroidetes	Bacteroidetes Order II. Incertae sedis	Rhodothermales
NODE_4884_length_4749_cov_34.222199	0.247017	Bacteria	Bacteroidetes	Bacteroidetes Order II. Incertae sedis	Rhodothermales	Salinibacter	Salinibacter ruber
NODE_4885_length_4749_cov_29.884533	0.135685	Bacteria	Bacteroidetes	Bacteroidetes Order II. Incertae sedis	Rhodothermales
NODE_4891_length_4745_cov_33.615991	0.335577	Bacteria	Bacteroidetes	Bacteroidetes Order II. Incertae sedis	Rhodothermales	Salinibacter	Salinibacter ruber
NODE_4897_length_6574_cov_21.501611	0.00693547	Bacteria	Bacteroidetes	Bacteroidetes Order II. Incertae sedis	Rhodothermales
NODE_4918_length_4729_cov_28.337184	0.23166	Bacteria	Bacteroidetes	Bacteroidetes Order II. Incertae sedis	Rhodothermales	Salinibacter	Salinibacter ruber
NODE_492_length_22898_cov_149.282318	0.0681593	Bacteria	Bacteroidetes	Bacteroidetes Order II. Incertae sedis	Rhodothermales
NODE_4941_length_6543_cov_24.567201	0.0132557	Bacteria	Bacteroidetes	Bacteroidetes Order II. Incertae sedis	Rhodothermales	Rhodothermaceae bacterium
NODE_4952_length_4938_cov_8.217080	0.0323434	Bacteria	Bacteroidetes	Bacteroidetes Order II. Incertae sedis	Rhodothermales
NODE_4958_length_6617_cov_7.977141	0.00585925	Bacteria	Bacteroidetes	Bacteroidetes Order II. Incertae sedis	Rhodothermales
NODE_496_length_18271_cov_28.454106	0.132562	Bacteria	Bacteroidetes	Bacteroidetes Order II. Incertae sedis	Rhodothermales
NODE_4972_length_4695_cov_35.663362	0.314535	Bacteria	Bacteroidetes	Bacteroidetes Order II. Incertae sedis	Rhodothermales	Salinibacter	Salinibacter ruber
NODE_4987_length_4684_cov_25.467920	0.170677	Bacteria	Bacteroidetes	Bacteroidetes Order II. Incertae sedis	Rhodothermales
NODE_502_length_18126_cov_34.159980	0.191423	Bacteria	Bacteroidetes	Bacteroidetes Order II. Incertae sedis	Rhodothermales
NODE_5068_length_6444_cov_23.822977	0.00896571	Bacteria	Bacteroidetes	Bacteroidetes Order II. Incertae sedis	Rhodothermales
NODE_507_length_18075_cov_30.172752	0.155071	Bacteria	Bacteroidetes	Bacteroidetes Order II. Incertae sedis	Rhodothermales
NODE_5083_length_4631_cov_26.213068	0.484774	Bacteria	Bacteroidetes	Bacteroidetes Order II. Incertae sedis	Rhodothermales	Salinibacter	Salinibacter ruber
NODE_509_length_18069_cov_34.938381	0.180833	Bacteria	Bacteroidetes	Bacteroidetes Order II. Incertae sedis	Rhodothermales	Salinibacter	Salinibacter ruber
NODE_512_length_22594_cov_18.473668	0.00668119	Bacteria	Bacteroidetes	Bacteroidetes Order II. Incertae sedis	Rhodothermales
NODE_5149_length_4598_cov_32.696676	0.215621	Bacteria	Bacteroidetes	Bacteroidetes Order II. Incertae sedis	Rhodothermales
NODE_517_length_22528_cov_21.965603	0.0100662	Bacteria	Bacteroidetes	Bacteroidetes Order II. Incertae sedis	Rhodothermales
NODE_5173_length_6456_cov_7.816435	0.00806172	Bacteria	Bacteroidetes	Bacteroidetes Order II. Incertae sedis	Rhodothermales
NODE_519_length_17936_cov_33.929646	0.172664	Bacteria	Bacteroidetes	Bacteroidetes Order II. Incertae sedis	Rhodothermales	Salinibacter	Salinibacter ruber
NODE_5190_length_6441_cov_8.497495	0.00353013	Bacteria	Bacteroidetes	Bacteroidetes Order II. Incertae sedis	Rhodothermales
NODE_5204_length_4563_cov_33.633984	0.24148	Bacteria	Bacteroidetes	Bacteroidetes Order II. Incertae sedis	Rhodothermales	Salinibacter	Salinibacter ruber
NODE_530_length_17769_cov_31.095348	0.242974	Bacteria	Bacteroidetes	Bacteroidetes Order II. Incertae sedis	Rhodothermales	Salinibacter	Salinibacter ruber
NODE_5314_length_4496_cov_31.002927	0.260014	Bacteria	Bacteroidetes	Bacteroidetes Order II. Incertae sedis	Rhodothermales
NODE_5338_length_4713_cov_7.577501	0.0423861	Bacteria	Bacteroidetes	Bacteroidetes Order II. Incertae sedis	Rhodothermales
NODE_5341_length_6240_cov_24.772676	0.00777605	Bacteria	Bacteroidetes	Bacteroidetes Order II. Incertae sedis	Rhodothermales
NODE_5364_length_6223_cov_167.390402	0.0698382	Bacteria	Bacteroidetes	Bacteroidetes Order II. Incertae sedis	Rhodothermales
NODE_537_length_21938_cov_22.095874	0.00869215	Bacteria	Bacteroidetes	Bacteroidetes Order II. Incertae sedis	Rhodothermales
NODE_540_length_21874_cov_22.309043	0.00802248	Bacteria	Bacteroidetes	Bacteroidetes Order II. Incertae sedis	Rhodothermales
NODE_5509_length_4392_cov_32.459304	0.307387	Bacteria	Bacteroidetes	Bacteroidetes Order II. Incertae sedis	Rhodothermales	Salinibacter	Salinibacter ruber
NODE_5510_length_6196_cov_7.637355	0.00367615	Bacteria	Bacteroidetes	Bacteroidetes Order II. Incertae sedis	Rhodothermales
NODE_5565_length_4363_cov_34.887187	0.295378	Bacteria	Bacteroidetes	Bacteroidetes Order II. Incertae sedis	Rhodothermales
NODE_559_length_17313_cov_32.223548	0.209045	Bacteria	Bacteroidetes	Bacteroidetes Order II. Incertae sedis	Rhodothermales	Salinibacter	Salinibacter ruber
NODE_56_length_78630_cov_144.851836	0.0603693	Bacteria	Bacteroidetes	Bacteroidetes Order II. Incertae sedis	Rhodothermales
NODE_5600_length_4571_cov_6.818866	0.0292158	Bacteria	Bacteroidetes	Bacteroidetes Order II. Incertae sedis	Rhodothermales
NODE_5661_length_4547_cov_6.672306	0.0303889	Bacteria	Bacteroidetes	Bacteroidetes Order II. Incertae sedis	Rhodothermales
NODE_568_length_20311_cov_7.647117	0.00417587	Bacteria	Bacteroidetes	Bacteroidetes Order II. Incertae sedis	Rhodothermales
NODE_5682_length_6030_cov_23.159498	0.00928841	Bacteria	Bacteroidetes	Bacteroidetes Order II. Incertae sedis	Rhodothermales
NODE_570_length_17212_cov_31.077869	0.180549	Bacteria	Bacteroidetes	Bacteroidetes Order II. Incertae sedis	Rhodothermales	Salinibacter	Salinibacter ruber
NODE_5727_length_5999_cov_21.994112	0.00858519	Bacteria	Bacteroidetes	Bacteroidetes Order II. Incertae sedis	Rhodothermales
NODE_5757_length_4267_cov_30.785613	0.197278	Bacteria	Bacteroidetes	Bacteroidetes Order II. Incertae sedis	Rhodothermales	Salinibacter	Salinibacter ruber
NODE_5761_length_5978_cov_23.252575	0.00790819	Bacteria	Bacteroidetes	Bacteroidetes Order II. Incertae sedis	Rhodothermales
NODE_5830_length_5938_cov_147.987081	0.0620709	Bacteria	Bacteroidetes	Bacteroidetes Order II. Incertae sedis	Rhodothermales
NODE_5836_length_4463_cov_9.886570	0.0361858	Bacteria	Bacteroidetes	Bacteroidetes Order II. Incertae sedis	Rhodothermales
NODE_5839_length_5925_cov_23.717717	0.010759	Bacteria	Bacteroidetes	Bacteroidetes Order II. Incertae sedis	Rhodothermales
NODE_594_length_19893_cov_8.530799	0.00380459	Bacteria	Bacteroidetes	Bacteroidetes Order II. Incertae sedis	Rhodothermales
NODE_5948_length_4176_cov_31.436302	0.151631	Bacteria	Bacteroidetes	Bacteroidetes Order II. Incertae sedis	Rhodothermales
NODE_5986_length_4163_cov_30.613437	0.15761	Bacteria	Bacteroidetes	Bacteroidetes Order II. Incertae sedis	Rhodothermales	Salinibacter	Salinibacter ruber
NODE_6002_length_5877_cov_6.045345	0.00440404	Bacteria	Bacteroidetes	Bacteroidetes Order II. Incertae sedis	Rhodothermales	Rhodothermaceae bacterium
NODE_602_length_20594_cov_145.653099	0.0557481	Bacteria	Bacteroidetes	Bacteroidetes Order II. Incertae sedis	Rhodothermales
NODE_603_length_17458_cov_8.801471	0.0341027	Bacteria	Bacteroidetes	Bacteroidetes Order II. Incertae sedis	Rhodothermales
NODE_6042_length_5801_cov_22.441699	0.00989242	Bacteria	Bacteroidetes	Bacteroidetes Order II. Incertae sedis	Rhodothermales
NODE_6057_length_5792_cov_23.350009	0.00966862	Bacteria	Bacteroidetes	Bacteroidetes Order II. Incertae sedis	Rhodothermales
NODE_6092_length_4119_cov_31.709892	0.269933	Bacteria	Bacteroidetes	Bacteroidetes Order II. Incertae sedis	Rhodothermales
NODE_621_length_20294_cov_22.910322	0.00899771	Bacteria	Bacteroidetes	Bacteroidetes Order II. Incertae sedis	Rhodothermales
NODE_6228_length_4304_cov_7.586962	0.0296865	Bacteria	Bacteroidetes	Bacteroidetes Order II. Incertae sedis	Rhodothermales
NODE_6266_length_5702_cov_7.685497	0.00393499	Bacteria	Bacteroidetes	Bacteroidetes Order II. Incertae sedis	Rhodothermales
NODE_6290_length_5655_cov_20.738571	0.00753466	Bacteria	Bacteroidetes	Bacteroidetes Order II. Incertae sedis	Rhodothermales
NODE_6317_length_4028_cov_29.494337	0.214506	Bacteria	Bacteroidetes	Bacteroidetes Order II. Incertae sedis	Rhodothermales	Salinibacter	Salinibacter ruber
NODE_6338_length_4020_cov_29.014880	0.303161	Bacteria	Bacteroidetes	Bacteroidetes Order II. Incertae sedis	Rhodothermales	Salinibacter	Salinibacter ruber
NODE_6456_length_4219_cov_3.224304	0.00861038	Bacteria	Bacteroidetes	Bacteroidetes Order II. Incertae sedis	Rhodothermales
NODE_6485_length_5545_cov_22.735519	0.00904317	Bacteria	Bacteroidetes	Bacteroidetes Order II. Incertae sedis	Rhodothermales
NODE_6488_length_3958_cov_28.780169	0.168248	Bacteria	Bacteroidetes	Bacteroidetes Order II. Incertae sedis	Rhodothermales
NODE_652_length_19815_cov_21.706275	0.0070525	Bacteria	Bacteroidetes	Bacteroidetes Order II. Incertae sedis	Rhodothermales
NODE_656_length_16105_cov_34.100000	0.252277	Bacteria	Bacteroidetes	Bacteroidetes Order II. Incertae sedis	Rhodothermales
NODE_6561_length_5502_cov_146.328254	0.0703705	Bacteria	Bacteroidetes	Bacteroidetes Order II. Incertae sedis	Rhodothermales
NODE_6563_length_3926_cov_36.157582	0.256139	Bacteria	Bacteroidetes	Bacteroidetes Order II. Incertae sedis	Rhodothermales
NODE_6578_length_5493_cov_22.747334	0.0075622	Bacteria	Bacteroidetes	Bacteroidetes Order II. Incertae sedis	Rhodothermales
NODE_665_length_15913_cov_30.712007	0.215725	Bacteria	Bacteroidetes	Bacteroidetes Order II. Incertae sedis	Rhodothermales
NODE_6669_length_4129_cov_6.726068	0.0324117	Bacteria	Bacteroidetes	Bacteroidetes Order II. Incertae sedis	Rhodothermales	Salinibacter	Salinibacter ruber
NODE_6858_length_5351_cov_21.759630	0.00719312	Bacteria	Bacteroidetes	Bacteroidetes Order II. Incertae sedis	Rhodothermales
NODE_686_length_15650_cov_26.207182	0.131695	Bacteria	Bacteroidetes	Bacteroidetes Order II. Incertae sedis	Rhodothermales
NODE_689_length_15631_cov_28.778313	0.161596	Bacteria	Bacteroidetes	Bacteroidetes Order II. Incertae sedis	Rhodothermales
NODE_703_length_19254_cov_163.143132	0.0692993	Bacteria	Bacteroidetes	Bacteroidetes Order II. Incertae sedis	Rhodothermales
NODE_7061_length_3996_cov_7.726719	0.0360005	Bacteria	Bacteroidetes	Bacteroidetes Order II. Incertae sedis	Rhodothermales
NODE_707_length_15903_cov_7.823826	0.0319133	Bacteria	Bacteroidetes	Bacteroidetes Order II. Incertae sedis	Rhodothermales
NODE_708_length_15901_cov_9.088035	0.0333203	Bacteria	Bacteroidetes	Bacteroidetes Order II. Incertae sedis	Rhodothermales
NODE_71_length_44985_cov_26.860427	0.1467	Bacteria	Bacteroidetes	Bacteroidetes Order II. Incertae sedis	Rhodothermales	Salinibacter	Salinibacter ruber
NODE_7132_length_3716_cov_37.408905	0.309698	Bacteria	Bacteroidetes	Bacteroidetes Order II. Incertae sedis	Rhodothermales	Salinibacter	Salinibacter ruber
NODE_7179_length_5238_cov_8.233841	0.00372402	Bacteria	Bacteroidetes	Bacteroidetes Order II. Incertae sedis	Rhodothermales
NODE_7206_length_3691_cov_32.487074	0.205325	Bacteria	Bacteroidetes	Bacteroidetes Order II. Incertae sedis	Rhodothermales
NODE_7215_length_5194_cov_21.518778	0.00788717	Bacteria	Bacteroidetes	Bacteroidetes Order II. Incertae sedis	Rhodothermales
NODE_7241_length_5184_cov_25.933905	0.00908441	Bacteria	Bacteroidetes	Bacteroidetes Order II. Incertae sedis	Rhodothermales
NODE_726_length_15241_cov_28.973133	0.146199	Bacteria	Bacteroidetes	Bacteroidetes Order II. Incertae sedis	Rhodothermales
NODE_7260_length_3672_cov_29.661045	0.133923	Bacteria	Bacteroidetes	Bacteroidetes Order II. Incertae sedis	Rhodothermales	Salinibacter	Salinibacter ruber
NODE_7376_length_3630_cov_31.545455	0.127699	Bacteria	Bacteroidetes	Bacteroidetes Order II. Incertae sedis	Rhodothermales
NODE_7380_length_3627_cov_28.668253	0.111977	Bacteria	Bacteroidetes	Bacteroidetes Order II. Incertae sedis	Rhodothermales
NODE_739_length_15135_cov_34.094231	0.204024	Bacteria	Bacteroidetes	Bacteroidetes Order II. Incertae sedis	Rhodothermales
NODE_741_length_15132_cov_33.469324	0.200634	Bacteria	Bacteroidetes	Bacteroidetes Order II. Incertae sedis	Rhodothermales
NODE_7411_length_3883_cov_5.662748	0.0293556	Bacteria	Bacteroidetes	Bacteroidetes Order II. Incertae sedis	Rhodothermales
NODE_7449_length_3871_cov_7.534067	0.0296943	Bacteria	Bacteroidetes	Bacteroidetes Order II. Incertae sedis	Rhodothermales
NODE_7482_length_5075_cov_23.055777	0.0123833	Bacteria	Bacteroidetes	Bacteroidetes Order II. Incertae sedis	Rhodothermales
NODE_768_length_14856_cov_29.582123	0.132311	Bacteria	Bacteroidetes	Bacteroidetes Order II. Incertae sedis	Rhodothermales
NODE_7732_length_3779_cov_9.094253	0.052043	Bacteria	Bacteroidetes	Bacteroidetes Order II. Incertae sedis	Rhodothermales	Rhodothermaceae bacterium
NODE_7732_length_4974_cov_7.428746	0.00864688	Bacteria	Bacteroidetes	Bacteroidetes Order II. Incertae sedis	Rhodothermales
NODE_779_length_15112_cov_7.074450	0.0318629	Bacteria	Bacteroidetes	Bacteroidetes Order II. Incertae sedis	Rhodothermales
NODE_7796_length_4922_cov_24.089172	0.0158319	Bacteria	Bacteroidetes	Bacteroidetes Order II. Incertae sedis	Rhodothermales
NODE_783_length_17997_cov_22.652937	0.00821664	Bacteria	Bacteroidetes	Bacteroidetes Order II. Incertae sedis	Rhodothermales
NODE_785_length_14673_cov_32.250992	0.176217	Bacteria	Bacteroidetes	Bacteroidetes Order II. Incertae sedis	Rhodothermales
NODE_7870_length_3734_cov_6.859744	0.034101	Bacteria	Bacteroidetes	Bacteroidetes Order II. Incertae sedis	Rhodothermales
NODE_7928_length_4905_cov_8.634639	0.00420593	Bacteria	Bacteroidetes	Bacteroidetes Order II. Incertae sedis	Rhodothermales
NODE_7953_length_3459_cov_33.564924	0.33285	Bacteria	Bacteroidetes	Bacteroidetes Order II. Incertae sedis	Rhodothermales
NODE_7968_length_3708_cov_10.746783	0.0365577	Bacteria	Bacteroidetes	Bacteroidetes Order II. Incertae sedis	Rhodothermales
NODE_798_length_17912_cov_8.143249	0.00445775	Bacteria	Bacteroidetes	Bacteroidetes Order II. Incertae sedis	Rhodothermales
NODE_8033_length_3690_cov_7.005502	0.0439938	Bacteria	Bacteroidetes	Bacteroidetes Order II. Incertae sedis	Rhodothermales
NODE_8067_length_4820_cov_25.367891	0.00636489	Bacteria	Bacteroidetes	Bacteroidetes Order II. Incertae sedis	Rhodothermales
NODE_807_length_14414_cov_28.831465	0.226779	Bacteria	Bacteroidetes	Bacteroidetes Order II. Incertae sedis	Rhodothermales
NODE_8119_length_3411_cov_33.856973	0.249786	Bacteria	Bacteroidetes	Bacteroidetes Order II. Incertae sedis	Rhodothermales
NODE_8119_length_3661_cov_7.983916	0.0362043	Bacteria	Bacteroidetes	Bacteroidetes Order II. Incertae sedis	Rhodothermales
NODE_8145_length_3404_cov_30.998806	0.123764	Bacteria	Bacteroidetes	Bacteroidetes Order II. Incertae sedis	Rhodothermales
NODE_8239_length_3380_cov_31.786165	0.171637	Bacteria	Bacteroidetes	Bacteroidetes Order II. Incertae sedis	Rhodothermales	Salinibacter	Salinibacter ruber
NODE_8247_length_3378_cov_27.480590	0.178954	Bacteria	Bacteroidetes	Bacteroidetes Order II. Incertae sedis	Rhodothermales	Salinibacter	Salinibacter ruber
NODE_8289_length_4739_cov_24.480359	0.0131344	Bacteria	Bacteroidetes	Bacteroidetes Order II. Incertae sedis	Rhodothermales
NODE_8316_length_3607_cov_6.805743	0.0404804	Bacteria	Bacteroidetes	Bacteroidetes Order II. Incertae sedis	Rhodothermales
NODE_8320_length_3606_cov_6.601521	0.034365	Bacteria	Bacteroidetes	Bacteroidetes Order II. Incertae sedis	Rhodothermales
NODE_8336_length_3352_cov_30.565666	0.212531	Bacteria	Bacteroidetes	Bacteroidetes Order II. Incertae sedis	Rhodothermales
NODE_834_length_17507_cov_7.672301	0.00411135	Bacteria	Bacteroidetes	Bacteroidetes Order II. Incertae sedis	Rhodothermales
NODE_8348_length_3598_cov_7.368614	0.03027	Bacteria	Bacteroidetes	Bacteroidetes Order II. Incertae sedis	Rhodothermales
NODE_8421_length_3578_cov_5.117797	0.00992665	Bacteria	Bacteroidetes	Bacteroidetes Order II. Incertae sedis	Rhodothermales
NODE_8452_length_3323_cov_26.185129	0.210139	Bacteria	Bacteroidetes	Bacteroidetes Order II. Incertae sedis	Rhodothermales
NODE_8592_length_4660_cov_8.214332	0.0317629	Bacteria	Bacteroidetes	Bacteroidetes Order II. Incertae sedis	Rhodothermales
NODE_860_length_13729_cov_30.271830	0.213132	Bacteria	Bacteroidetes	Bacteroidetes Order II. Incertae sedis	Rhodothermales	Salinibacter	Salinibacter ruber
NODE_8608_length_3523_cov_8.777105	0.0268873	Bacteria	Bacteroidetes	Bacteroidetes Order II. Incertae sedis	Rhodothermales
NODE_8616_length_4627_cov_21.917542	0.00934328	Bacteria	Bacteroidetes	Bacteroidetes Order II. Incertae sedis	Rhodothermales	Rhodothermaceae bacterium RA
NODE_8635_length_4644_cov_7.733929	0.00530191	Bacteria	Bacteroidetes	Bacteroidetes Order II. Incertae sedis	Rhodothermales
NODE_865_length_14261_cov_9.260876	0.0321865	Bacteria	Bacteroidetes	Bacteroidetes Order II. Incertae sedis	Rhodothermales
NODE_8731_length_4585_cov_27.781015	0.0168438	Bacteria	Bacteroidetes	Bacteroidetes Order II. Incertae sedis	Rhodothermales
NODE_8733_length_4614_cov_7.239526	0.00550749	Bacteria	Bacteroidetes	Bacteroidetes Order II. Incertae sedis	Rhodothermales
NODE_8735_length_3252_cov_32.778542	0.177019	Bacteria	Bacteroidetes	Bacteroidetes Order II. Incertae sedis	Rhodothermales	Salinibacter	Salinibacter ruber
NODE_8737_length_4613_cov_8.405222	0.00591282	Bacteria	Bacteroidetes	Bacteroidetes Order II. Incertae sedis	Rhodothermales
NODE_8770_length_3243_cov_31.705772	0.157912	Bacteria	Bacteroidetes	Bacteroidetes Order II. Incertae sedis	Rhodothermales
NODE_8804_length_4564_cov_24.214016	0.0102795	Bacteria	Bacteroidetes	Bacteroidetes Order II. Incertae sedis	Rhodothermales
NODE_886_length_13511_cov_32.633175	0.146487	Bacteria	Bacteroidetes	Bacteroidetes Order II. Incertae sedis	Rhodothermales	Salinibacter	Salinibacter ruber
NODE_888_length_13488_cov_26.143825	0.24267	Bacteria	Bacteroidetes	Bacteroidetes Order II. Incertae sedis	Rhodothermales
NODE_894_length_13423_cov_29.129114	0.203872	Bacteria	Bacteroidetes	Bacteroidetes Order II. Incertae sedis	Rhodothermales	Salinibacter	Salinibacter ruber
NODE_9002_length_3436_cov_7.809524	0.0374988	Bacteria	Bacteroidetes	Bacteroidetes Order II. Incertae sedis	Rhodothermales	Rhodothermaceae bacterium
NODE_9010_length_3185_cov_30.859105	0.208867	Bacteria	Bacteroidetes	Bacteroidetes Order II. Incertae sedis	Rhodothermales	Salinibacter	Salinibacter ruber
NODE_9035_length_4484_cov_20.711899	0.00960906	Bacteria	Bacteroidetes	Bacteroidetes Order II. Incertae sedis	Rhodothermales
NODE_905_length_16763_cov_21.615573	0.00901133	Bacteria	Bacteroidetes	Bacteroidetes Order II. Incertae sedis	Rhodothermales
NODE_9095_length_3167_cov_36.262853	0.155337	Bacteria	Bacteroidetes	Bacteroidetes Order II. Incertae sedis	Rhodothermales	Rhodothermaceae bacterium
NODE_91_length_56091_cov_153.589193	0.0856379	Bacteria	Bacteroidetes	Bacteroidetes Order II. Incertae sedis	Rhodothermales
NODE_911_length_13298_cov_30.563845	0.261228	Bacteria	Bacteroidetes	Bacteroidetes Order II. Incertae sedis	Rhodothermales	Salinibacter	Salinibacter ruber
NODE_9135_length_3160_cov_34.266023	0.194954	Bacteria	Bacteroidetes	Bacteroidetes Order II. Incertae sedis	Rhodothermales	Salinibacter	Salinibacter ruber
NODE_9228_length_4421_cov_27.208887	0.0358274	Bacteria	Bacteroidetes	Bacteroidetes Order II. Incertae sedis	Rhodothermales
NODE_9241_length_3388_cov_8.382838	0.0324783	Bacteria	Bacteroidetes	Bacteroidetes Order II. Incertae sedis	Rhodothermales
NODE_926_length_16597_cov_7.502720	0.0035141	Bacteria	Bacteroidetes	Bacteroidetes Order II. Incertae sedis	Rhodothermales
NODE_929_length_13761_cov_7.857216	0.0356579	Bacteria	Bacteroidetes	Bacteroidetes Order II. Incertae sedis	Rhodothermales
NODE_9298_length_3127_cov_26.611328	0.25914	Bacteria	Bacteroidetes	Bacteroidetes Order II. Incertae sedis	Rhodothermales
NODE_93_length_55538_cov_159.304273	0.0658592	Bacteria	Bacteroidetes	Bacteroidetes Order II. Incertae sedis	Rhodothermales
NODE_9318_length_4391_cov_21.714945	0.00818999	Bacteria	Bacteroidetes	Bacteroidetes Order II. Incertae sedis	Rhodothermales
NODE_9340_length_4383_cov_25.182301	0.00922525	Bacteria	Bacteroidetes	Bacteroidetes Order II. Incertae sedis	Rhodothermales
NODE_940_length_13010_cov_31.111694	0.261482	Bacteria	Bacteroidetes	Bacteroidetes Order II. Incertae sedis	Rhodothermales
NODE_9431_length_4390_cov_6.999539	0.00371667	Bacteria	Bacteroidetes	Bacteroidetes Order II. Incertae sedis	Rhodothermales
NODE_947_length_12939_cov_26.575287	0.129757	Bacteria	Bacteroidetes	Bacteroidetes Order II. Incertae sedis	Rhodothermales
NODE_957_length_16261_cov_21.278415	0.00935649	Bacteria	Bacteroidetes	Bacteroidetes Order II. Incertae sedis	Rhodothermales
NODE_9577_length_4335_cov_7.566822	0.00421145	Bacteria	Bacteroidetes	Bacteroidetes Order II. Incertae sedis	Rhodothermales
NODE_9631_length_3299_cov_6.345253	0.0344019	Bacteria	Bacteroidetes	Bacteroidetes Order II. Incertae sedis	Rhodothermales
NODE_97_length_38758_cov_30.259231	0.172182	Bacteria	Bacteroidetes	Bacteroidetes Order II. Incertae sedis	Rhodothermales
NODE_974_length_12675_cov_28.527813	0.162	Bacteria	Bacteroidetes	Bacteroidetes Order II. Incertae sedis	Rhodothermales	Salinibacter	Salinibacter ruber
NODE_9741_length_4272_cov_23.688641	0.00854315	Bacteria	Bacteroidetes	Bacteroidetes Order II. Incertae sedis	Rhodothermales
NODE_9744_length_4271_cov_22.115038	0.00932848	Bacteria	Bacteroidetes	Bacteroidetes Order II. Incertae sedis	Rhodothermales
NODE_9883_length_4235_cov_26.310526	0.0108316	Bacteria	Bacteroidetes	Bacteroidetes Order II. Incertae sedis	Rhodothermales
NODE_9916_length_2991_cov_33.832084	0.131437	Bacteria	Bacteroidetes	Bacteroidetes Order II. Incertae sedis	Rhodothermales
NODE_9977_length_2981_cov_36.991114	0.243223	Bacteria	Bacteroidetes	Bacteroidetes Order II. Incertae sedis	Rhodothermales	Salinibacter	Salinibacter ruber
NODE_9984_length_3226_cov_6.538001	0.0301079	Bacteria	Bacteroidetes	Bacteroidetes Order II. Incertae sedis	Rhodothermales
k141_1017150_length_1793_cov_9.0000	0.000609142	Bacteria	Bacteroidetes	Bacteroidia	Bacteroidales	Porphyromonadaceae
k141_1066742_length_3544_cov_18.0000	0.000670445	Bacteria	Bacteroidetes	Bacteroidia	Bacteroidales	Odoribacteraceae
k141_1127770_length_4389_cov_20.4734	0.000930077	Bacteria	Bacteroidetes	Bacteroidia	Bacteroidales	Salinivirgaceae
k141_1379173_length_2921_cov_11.0000	0.000611507	Bacteria	Bacteroidetes	Bacteroidia	Bacteroidales	Odoribacteraceae
k141_1398421_length_2499_cov_17.0000	0.000767799	Bacteria	Bacteroidetes	Bacteroidia	Bacteroidales	Rikenellaceae
k141_1449844_length_2939_cov_17.0000	0.000662924	Bacteria	Bacteroidetes	Bacteroidia	Bacteroidales	Bacteroidaceae
k141_1460797_length_1944_cov_36.0538	0.00224535	Bacteria	Bacteroidetes	Bacteroidia	Bacteroidales	Rikenellaceae
k141_1573689_length_2694_cov_13.0000	0.000564768	Bacteria	Bacteroidetes	Bacteroidia	Bacteroidales	Rikenellaceae
k141_159027_length_1243_cov_15.0000	7.97668e-05	Bacteria	Bacteroidetes	Bacteroidia	Bacteroidales	Bacteroidaceae
k141_2016391_length_2925_cov_20.6767	0.00133387	Bacteria	Bacteroidetes	Bacteroidia	Bacteroidales	Prevotellaceae
k141_2193726_length_1976_cov_7.0000	0.000624863	Bacteria	Bacteroidetes	Bacteroidia	Bacteroidales	Rikenellaceae
k141_2326153_length_1930_cov_8.0000	0.000699172	Bacteria	Bacteroidetes	Bacteroidia	Bacteroidales	Bacteroidaceae
k141_245017_length_2451_cov_39.0000	0.000427092	Bacteria	Bacteroidetes	Bacteroidia	Bacteroidales	Bacteroidaceae
k141_351019_length_2313_cov_36.0000	0.000330029	Bacteria	Bacteroidetes	Bacteroidia	Bacteroidales	Bacteroidaceae
k141_471486_length_3354_cov_19.0000	0.000662773	Bacteria	Bacteroidetes	Bacteroidia	Bacteroidales	Muribaculaceae
k141_477610_length_2095_cov_83.3731	0.00936558	Bacteria	Bacteroidetes	Bacteroidia	Bacteroidales	Rikenellaceae
k141_761145_length_9319_cov_55.5373	0.00115072	Bacteria	Bacteroidetes	Bacteroidia	Bacteroidales	Muribaculaceae
k141_812842_length_4010_cov_39.0000	0.000319854	Bacteria	Bacteroidetes	Bacteroidia	Bacteroidales	Bacteroidaceae
k141_879061_length_5072_cov_63.0000	0.00185419	Bacteria	Bacteroidetes	Bacteroidia	Bacteroidales	Rikenellaceae
k141_107370_length_12147_cov_24.0011	0.000693702	Bacteria	Bacteroidetes	Chitinophagia	Chitinophagales	Chitinophagaceae
k141_1102370_length_1866_cov_4.0000	0.000559699	Bacteria	Bacteroidetes	Chitinophagia	Chitinophagales	Chitinophagaceae
k141_1186665_length_10704_cov_35.1439	0.000837985	Bacteria	Bacteroidetes	Chitinophagia	Chitinophagales	Chitinophagaceae
k141_1264793_length_14928_cov_26.9784	0.000786377	Bacteria	Bacteroidetes	Chitinophagia	Chitinophagales	Chitinophagaceae
k141_1324473_length_4490_cov_21.0000	0.000430928	Bacteria	Bacteroidetes	Chitinophagia	Chitinophagales	Chitinophagaceae
k141_1387094_length_1382_cov_8.0000	0.000767191	Bacteria	Bacteroidetes	Chitinophagia	Chitinophagales	Chitinophagaceae
k141_1876013_length_4605_cov_44.3091	0.000339116	Bacteria	Bacteroidetes	Chitinophagia	Chitinophagales	Chitinophagaceae
k141_2124064_length_5111_cov_14.0000	0.000849605	Bacteria	Bacteroidetes	Chitinophagia	Chitinophagales	Chitinophagaceae
k141_366233_length_6771_cov_24.0000	0.000462806	Bacteria	Bacteroidetes	Chitinophagia	Chitinophagales	Chitinophagaceae
k141_451254_length_4446_cov_11.0000	0.000534478	Bacteria	Bacteroidetes	Chitinophagia	Chitinophagales	Chitinophagaceae
k141_458836_length_2614_cov_10.2576	0.000646289	Bacteria	Bacteroidetes	Chitinophagia	Chitinophagales	Chitinophagaceae
k141_516564_length_4594_cov_18.0000	0.00060014	Bacteria	Bacteroidetes	Chitinophagia	Chitinophagales	Chitinophagaceae
k141_573184_length_1410_cov_7.0000	0.000622545	Bacteria	Bacteroidetes	Chitinophagia	Chitinophagales	Chitinophagaceae
k141_574538_length_2093_cov_5.0000	0.000824766	Bacteria	Bacteroidetes	Chitinophagia	Chitinophagales	Chitinophagaceae
k141_685398_length_1999_cov_8.0000	0.00069376	Bacteria	Bacteroidetes	Chitinophagia	Chitinophagales	Chitinophagaceae
k141_693165_length_1810_cov_11.0000	0.00105553	Bacteria	Bacteroidetes	Chitinophagia	Chitinophagales	Chitinophagaceae
k141_745501_length_3154_cov_47.3993	0.000763234	Bacteria	Bacteroidetes	Chitinophagia	Chitinophagales	Chitinophagaceae
k141_863783_length_2321_cov_24.0968	0.000407148	Bacteria	Bacteroidetes	Chitinophagia	Chitinophagales	Chitinophagaceae
k141_878824_length_10516_cov_31.8302	0.000686879	Bacteria	Bacteroidetes	Chitinophagia	Chitinophagales	Chitinophagaceae
k141_964445_length_8412_cov_19.6699	0.000802074	Bacteria	Bacteroidetes	Chitinophagia	Chitinophagales	Chitinophagaceae
k141_983927_length_5206_cov_26.3915	0.0007983	Bacteria	Bacteroidetes	Chitinophagia	Chitinophagales	Chitinophagaceae
k141_1005657_length_1617_cov_14.0000	0.000330649	Bacteria	Bacteroidetes	Cytophagia	Cytophagales	Cytophagaceae
k141_1010502_length_1298_cov_10.0000	0.000912294	Bacteria	Bacteroidetes	Cytophagia	Cytophagales	Cytophagaceae
k141_1045335_length_2692_cov_30.0000	0.0173321	Bacteria	Bacteroidetes	Cytophagia	Cytophagales	Hymenobacteraceae
k141_1070855_length_2110_cov_25.0000	0.000367129	Bacteria	Bacteroidetes	Cytophagia	Cytophagales	Cytophagaceae	Cytophagaceae bacterium
k141_1096799_length_2382_cov_11.0000	0.00063098	Bacteria	Bacteroidetes	Cytophagia	Cytophagales
k141_1132042_length_19601_cov_26.6947	0.00035865	Bacteria	Bacteroidetes	Cytophagia	Cytophagales	Cytophagaceae
k141_1195589_length_1684_cov_5.0000	0.000549879	Bacteria	Bacteroidetes	Cytophagia	Cytophagales	Cyclobacteriaceae
k141_1223134_length_7042_cov_57.4407	0.000720386	Bacteria	Bacteroidetes	Cytophagia	Cytophagales	Hymenobacteraceae
k141_123143_length_3878_cov_33.1426	0.000876836	Bacteria	Bacteroidetes	Cytophagia	Cytophagales	Roseivirgaceae
k141_1241189_length_2967_cov_11.0000	0.000769704	Bacteria	Bacteroidetes	Cytophagia	Cytophagales	Hymenobacteraceae
k141_1252783_length_1929_cov_10.0000	0.000803595	Bacteria	Bacteroidetes	Cytophagia	Cytophagales	Hymenobacteraceae
k141_1261769_length_7980_cov_32.6445	0.000414368	Bacteria	Bacteroidetes	Cytophagia	Cytophagales	Hymenobacteraceae
k141_1275680_length_1960_cov_17.0000	0.000789078	Bacteria	Bacteroidetes	Cytophagia	Cytophagales	Cytophagaceae
k141_1299214_length_2226_cov_12.0000	0.000399986	Bacteria	Bacteroidetes	Cytophagia	Cytophagales	Hymenobacteraceae
k141_132360_length_17975_cov_34.4614	0.000703585	Bacteria	Bacteroidetes	Cytophagia	Cytophagales	Hymenobacteraceae
k141_1340062_length_5171_cov_13.0000	0.000376368	Bacteria	Bacteroidetes	Cytophagia	Cytophagales	Hymenobacteraceae
k141_1341333_length_2550_cov_59.1507	0.000567573	Bacteria	Bacteroidetes	Cytophagia	Cytophagales	Cytophagaceae
k141_1397764_length_1981_cov_7.0000	0.000450029	Bacteria	Bacteroidetes	Cytophagia	Cytophagales	Flammeovirgaceae	Flammeovirgaceae bacterium 311
k141_1525473_length_2011_cov_19.0000	0.000831154	Bacteria	Bacteroidetes	Cytophagia	Cytophagales	Hymenobacteraceae
k141_1568535_length_1983_cov_23.0532	0.00122877	Bacteria	Bacteroidetes	Cytophagia	Cytophagales	Cytophagaceae
k141_1582908_length_2481_cov_7.0000	0.000820457	Bacteria	Bacteroidetes	Cytophagia	Cytophagales	Hymenobacteraceae
k141_1670612_length_1266_cov_4.0000	0.000885051	Bacteria	Bacteroidetes	Cytophagia	Cytophagales	Flammeovirgaceae	Flammeovirgaceae bacterium 311
k141_1701709_length_7041_cov_31.0000	0.000835431	Bacteria	Bacteroidetes	Cytophagia	Cytophagales	Hymenobacteraceae
k141_1708813_length_1288_cov_7.0000	0.00064313	Bacteria	Bacteroidetes	Cytophagia	Cytophagales	Hymenobacteraceae
k141_1751358_length_2273_cov_16.0000	0.000574535	Bacteria	Bacteroidetes	Cytophagia	Cytophagales	Hymenobacteraceae
k141_1783499_length_3021_cov_25.8792	0.00070496	Bacteria	Bacteroidetes	Cytophagia	Cytophagales	Hymenobacteraceae
k141_1800233_length_1397_cov_4.0000	0.000395095	Bacteria	Bacteroidetes	Cytophagia	Cytophagales	Hymenobacteraceae
k141_1854175_length_3577_cov_9.0000	0.000484116	Bacteria	Bacteroidetes	Cytophagia	Cytophagales	Cytophagaceae
k141_1921656_length_3653_cov_41.0817	0.00077594	Bacteria	Bacteroidetes	Cytophagia	Cytophagales	Fulvivirgaceae
k141_1925539_length_5918_cov_13.0000	0.000390218	Bacteria	Bacteroidetes	Cytophagia	Cytophagales
k141_1929083_length_3299_cov_11.0000	0.00060745	Bacteria	Bacteroidetes	Cytophagia	Cytophagales	Hymenobacteraceae
k141_1929214_length_4530_cov_6.0000	0.000526333	Bacteria	Bacteroidetes	Cytophagia	Cytophagales	Cytophagaceae	Cytophagaceae bacterium
k141_2004139_length_1192_cov_14.0000	0.000969077	Bacteria	Bacteroidetes	Cytophagia	Cytophagales	Cytophagaceae
k141_2025442_length_2470_cov_15.0000	0.000392751	Bacteria	Bacteroidetes	Cytophagia	Cytophagales	Cytophagaceae	Cytophagaceae bacterium
k141_2031414_length_1758_cov_17.0000	0.000600854	Bacteria	Bacteroidetes	Cytophagia	Cytophagales	Fulvivirgaceae
k141_2070641_length_2035_cov_19.0000	0.000737638	Bacteria	Bacteroidetes	Cytophagia	Cytophagales	Cytophagaceae
k141_2146663_length_5315_cov_33.8842	0.00114578	Bacteria	Bacteroidetes	Cytophagia	Cytophagales	Cytophagaceae
k141_2173316_length_17795_cov_29.5792	0.000580465	Bacteria	Bacteroidetes	Cytophagia	Cytophagales	Hymenobacteraceae
k141_2223088_length_1626_cov_15.0000	0.000734754	Bacteria	Bacteroidetes	Cytophagia	Cytophagales	Hymenobacteraceae
k141_2239086_length_9707_cov_27.0031	0.000611446	Bacteria	Bacteroidetes	Cytophagia	Cytophagales	Hymenobacteraceae
k141_2255673_length_1390_cov_5.0000	0.000684658	Bacteria	Bacteroidetes	Cytophagia	Cytophagales	Hymenobacteraceae
k141_2316423_length_12847_cov_24.0000	0.000633349	Bacteria	Bacteroidetes	Cytophagia	Cytophagales	Hymenobacteraceae
k141_259993_length_3528_cov_24.4151	0.000891516	Bacteria	Bacteroidetes	Cytophagia	Cytophagales	Hymenobacteraceae
k141_28867_length_1140_cov_7.0000	0.000456955	Bacteria	Bacteroidetes	Cytophagia	Cytophagales	Hymenobacteraceae
k141_303465_length_1552_cov_7.0000	0.000980375	Bacteria	Bacteroidetes	Cytophagia	Cytophagales	Hymenobacteraceae
k141_318062_length_3317_cov_7.0000	0.000711017	Bacteria	Bacteroidetes	Cytophagia	Cytophagales	Hymenobacteraceae
k141_365423_length_2016_cov_55.0000	0.000946616	Bacteria	Bacteroidetes	Cytophagia	Cytophagales	Cytophagaceae	Cytophagaceae bacterium
k141_388306_length_1337_cov_6.0000	0.000647186	Bacteria	Bacteroidetes	Cytophagia	Cytophagales	Hymenobacteraceae
k141_440183_length_2967_cov_6.0000	0.00113367	Bacteria	Bacteroidetes	Cytophagia	Cytophagales	Hymenobacteraceae
k141_453076_length_2007_cov_24.0000	0.000601228	Bacteria	Bacteroidetes	Cytophagia	Cytophagales	Cytophagaceae
k141_462178_length_6090_cov_10.0000	0.000840676	Bacteria	Bacteroidetes	Cytophagia	Cytophagales	Hymenobacteraceae
k141_474572_length_1144_cov_18.0000	0.00152795	Bacteria	Bacteroidetes	Cytophagia	Cytophagales	Cyclobacteriaceae
k141_481410_length_1779_cov_6.0000	0.000927692	Bacteria	Bacteroidetes	Cytophagia	Cytophagales
k141_485693_length_5362_cov_17.0000	0.000326908	Bacteria	Bacteroidetes	Cytophagia	Cytophagales	Cyclobacteriaceae
k141_521315_length_7494_cov_10.0000	0.000318519	Bacteria	Bacteroidetes	Cytophagia	Cytophagales	Hymenobacteraceae
k141_545923_length_3085_cov_15.0000	0.00080941	Bacteria	Bacteroidetes	Cytophagia	Cytophagales	Hymenobacteraceae
k141_548215_length_11472_cov_33.5921	0.000722851	Bacteria	Bacteroidetes	Cytophagia	Cytophagales	Hymenobacteraceae
k141_674376_length_5853_cov_21.0000	0.000672013	Bacteria	Bacteroidetes	Cytophagia	Cytophagales	Hymenobacteraceae
k141_687576_length_1234_cov_17.0000	0.000529575	Bacteria	Bacteroidetes	Cytophagia	Cytophagales	Hymenobacteraceae
k141_705455_length_3031_cov_31.2505	0.000639329	Bacteria	Bacteroidetes	Cytophagia	Cytophagales	Hymenobacteraceae
k141_729973_length_3233_cov_8.0000	0.000718271	Bacteria	Bacteroidetes	Cytophagia	Cytophagales	Cytophagaceae
k141_738305_length_9388_cov_41.6575	0.000721635	Bacteria	Bacteroidetes	Cytophagia	Cytophagales	Cyclobacteriaceae
k141_772334_length_2746_cov_23.0000	0.000359128	Bacteria	Bacteroidetes	Cytophagia	Cytophagales	Hymenobacteraceae
k141_837087_length_1172_cov_13.0000	0.0010591	Bacteria	Bacteroidetes	Cytophagia	Cytophagales	Hymenobacteraceae
k141_867535_length_2799_cov_43.5892	0.000551821	Bacteria	Bacteroidetes	Cytophagia	Cytophagales	Cytophagaceae	Cytophagaceae bacterium
k141_884535_length_1603_cov_9.0000	0.000742378	Bacteria	Bacteroidetes	Cytophagia	Cytophagales	Cytophagaceae
k141_890546_length_6142_cov_23.0290	0.000788985	Bacteria	Bacteroidetes	Cytophagia	Cytophagales	Cytophagaceae
k141_892539_length_1310_cov_14.0000	0.000754658	Bacteria	Bacteroidetes	Cytophagia	Cytophagales	Cytophagaceae
k141_919292_length_9195_cov_45.4363	0.000864011	Bacteria	Bacteroidetes	Cytophagia	Cytophagales	Cytophagaceae
k141_976192_length_7775_cov_69.6670	0.000811054	Bacteria	Bacteroidetes	Cytophagia	Cytophagales
k141_994127_length_8760_cov_14.0000	0.000337282	Bacteria	Bacteroidetes	Cytophagia	Cytophagales	Flammeovirgaceae
NODE_15086_length_3147_cov_94.625162	0.15359	Bacteria	Bacteroidetes	Cytophagia	Cytophagales	Cytophagaceae
NODE_3885_length_7693_cov_8.932705	0.006408	Bacteria	Bacteroidetes	Cytophagia	Cytophagales	Hymenobacteraceae
NODE_6281_length_5659_cov_25.922912	0.00748303	Bacteria	Bacteroidetes	Cytophagia	Cytophagales	Hymenobacteraceae
NODE_9813_length_3260_cov_8.146646	0.0395229	Bacteria	Bacteroidetes	Cytophagia	Cytophagales	Cytophagaceae
k141_1004744_length_8674_cov_17.4466	0.000409822	Bacteria	Bacteroidetes	Flavobacteriia	Flavobacteriales	Flavobacteriaceae
k141_1018094_length_6312_cov_18.6036	0.000390443	Bacteria	Bacteroidetes	Flavobacteriia	Flavobacteriales	Flavobacteriaceae
k141_1018841_length_1447_cov_6.0000	0.00082031	Bacteria	Bacteroidetes	Flavobacteriia	Flavobacteriales	Weeksellaceae
k141_1064334_length_14209_cov_24.2447	0.00081813	Bacteria	Bacteroidetes	Flavobacteriia	Flavobacteriales	Flavobacteriaceae
k141_1064682_length_3124_cov_11.0000	0.000800681	Bacteria	Bacteroidetes	Flavobacteriia	Flavobacteriales	Flavobacteriaceae
k141_1159110_length_4226_cov_51.4595	0.000975288	Bacteria	Bacteroidetes	Flavobacteriia	Flavobacteriales	Flavobacteriaceae
k141_1187467_length_4596_cov_22.9077	0.00039275	Bacteria	Bacteroidetes	Flavobacteriia	Flavobacteriales	Flavobacteriaceae
k141_1201266_length_2471_cov_8.0000	0.000214313	Bacteria	Bacteroidetes	Flavobacteriia	Flavobacteriales	Weeksellaceae
k141_1253449_length_3369_cov_12.0000	0.000414575	Bacteria	Bacteroidetes	Flavobacteriia	Flavobacteriales
k141_1284340_length_1976_cov_14.0000	0.000852961	Bacteria	Bacteroidetes	Flavobacteriia	Flavobacteriales	Flavobacteriaceae
k141_13852_length_4491_cov_10.0000	0.000827214	Bacteria	Bacteroidetes	Flavobacteriia	Flavobacteriales	Weeksellaceae
k141_1412386_length_1449_cov_3.0000	0	Bacteria	Bacteroidetes	Flavobacteriia	Flavobacteriales	Flavobacteriaceae
k141_1467820_length_2643_cov_28.9672	0.000735088	Bacteria	Bacteroidetes	Flavobacteriia	Flavobacteriales	Flavobacteriaceae
k141_1479208_length_5370_cov_30.7661	0.000502987	Bacteria	Bacteroidetes	Flavobacteriia	Flavobacteriales	Flavobacteriaceae
k141_1499429_length_4093_cov_11.0000	0.000371692	Bacteria	Bacteroidetes	Flavobacteriia	Flavobacteriales	Flavobacteriaceae
k141_1533309_length_1052_cov_25.0000	0.000834713	Bacteria	Bacteroidetes	Flavobacteriia	Flavobacteriales	Weeksellaceae
k141_1536508_length_5690_cov_14.0000	0.00035972	Bacteria	Bacteroidetes	Flavobacteriia	Flavobacteriales
k141_1609401_length_8367_cov_11.0000	0.00035904	Bacteria	Bacteroidetes	Flavobacteriia	Flavobacteriales	Flavobacteriaceae
k141_1609987_length_11116_cov_18.5037	0.000290608	Bacteria	Bacteroidetes	Flavobacteriia	Flavobacteriales
k141_1751279_length_2443_cov_10.0000	0.000624763	Bacteria	Bacteroidetes	Flavobacteriia	Flavobacteriales	Flavobacteriaceae
k141_1839482_length_4196_cov_34.0000	0.000321686	Bacteria	Bacteroidetes	Flavobacteriia	Flavobacteriales	Flavobacteriaceae
k141_1874573_length_7486_cov_14.0000	0.000423263	Bacteria	Bacteroidetes	Flavobacteriia	Flavobacteriales	Flavobacteriaceae
k141_1961329_length_15199_cov_16.0137	0.000369427	Bacteria	Bacteroidetes	Flavobacteriia	Flavobacteriales
k141_1973708_length_4905_cov_12.0000	0.000403935	Bacteria	Bacteroidetes	Flavobacteriia	Flavobacteriales	Weeksellaceae
k141_1981841_length_1991_cov_16.0000	0.00063346	Bacteria	Bacteroidetes	Flavobacteriia	Flavobacteriales	Flavobacteriaceae
k141_2018929_length_3798_cov_21.0000	0.00047944	Bacteria	Bacteroidetes	Flavobacteriia	Flavobacteriales	Flavobacteriaceae
k141_2031029_length_1914_cov_21.0000	7.69044e-05	Bacteria	Bacteroidetes	Flavobacteriia	Flavobacteriales	Flavobacteriaceae
k141_2050771_length_6791_cov_32.4295	0.000673545	Bacteria	Bacteroidetes	Flavobacteriia	Flavobacteriales	Flavobacteriaceae
k141_2070830_length_2858_cov_5.0000	0.000620192	Bacteria	Bacteroidetes	Flavobacteriia	Flavobacteriales	Flavobacteriaceae
k141_2096378_length_3585_cov_13.0000	0.000363185	Bacteria	Bacteroidetes	Flavobacteriia	Flavobacteriales	Flavobacteriaceae
k141_2109698_length_3704_cov_14.0000	0.000308564	Bacteria	Bacteroidetes	Flavobacteriia	Flavobacteriales	Flavobacteriaceae
k141_2220104_length_5768_cov_17.0000	0.000301583	Bacteria	Bacteroidetes	Flavobacteriia	Flavobacteriales	Flavobacteriaceae
k141_2265150_length_8234_cov_24.9590	0.000426183	Bacteria	Bacteroidetes	Flavobacteriia	Flavobacteriales	Flavobacteriaceae
k141_2268724_length_9363_cov_36.0000	0.000787367	Bacteria	Bacteroidetes	Flavobacteriia	Flavobacteriales	Flavobacteriaceae
k141_2323757_length_3179_cov_52.0000	0.000797303	Bacteria	Bacteroidetes	Flavobacteriia	Flavobacteriales	Flavobacteriaceae
k141_238594_length_13193_cov_15.0000	0.000362994	Bacteria	Bacteroidetes	Flavobacteriia	Flavobacteriales	Flavobacteriaceae
k141_285749_length_2634_cov_13.0000	0.000614128	Bacteria	Bacteroidetes	Flavobacteriia	Flavobacteriales	Weeksellaceae
k141_290617_length_5952_cov_37.1607	0.000381856	Bacteria	Bacteroidetes	Flavobacteriia	Flavobacteriales
k141_41668_length_13155_cov_23.9949	0.000805393	Bacteria	Bacteroidetes	Flavobacteriia	Flavobacteriales	Flavobacteriaceae
k141_442777_length_5008_cov_13.1588	0.000320316	Bacteria	Bacteroidetes	Flavobacteriia	Flavobacteriales	Flavobacteriaceae
k141_475130_length_4743_cov_9.0000	0.000417341	Bacteria	Bacteroidetes	Flavobacteriia	Flavobacteriales	Flavobacteriaceae
k141_53912_length_1696_cov_11.0000	0.000443947	Bacteria	Bacteroidetes	Flavobacteriia	Flavobacteriales	Flavobacteriaceae
k141_542734_length_2098_cov_20.8160	0.000501493	Bacteria	Bacteroidetes	Flavobacteriia	Flavobacteriales	Flavobacteriaceae
k141_547213_length_1382_cov_9.0000	0.000653695	Bacteria	Bacteroidetes	Flavobacteriia	Flavobacteriales	Flavobacteriaceae
k141_550958_length_10512_cov_15.0000	0.000358249	Bacteria	Bacteroidetes	Flavobacteriia	Flavobacteriales	Flavobacteriaceae
k141_552392_length_9605_cov_22.0000	0.000420091	Bacteria	Bacteroidetes	Flavobacteriia	Flavobacteriales	Flavobacteriaceae
k141_585896_length_6067_cov_12.0000	0.000411456	Bacteria	Bacteroidetes	Flavobacteriia	Flavobacteriales	Flavobacteriaceae
k141_591318_length_8181_cov_16.0102	0.000355889	Bacteria	Bacteroidetes	Flavobacteriia	Flavobacteriales	Flavobacteriaceae
k141_620820_length_10414_cov_25.1094	0.000860973	Bacteria	Bacteroidetes	Flavobacteriia	Flavobacteriales	Weeksellaceae
k141_654480_length_2687_cov_9.0000	0.000340997	Bacteria	Bacteroidetes	Flavobacteriia	Flavobacteriales	Flavobacteriaceae
k141_669229_length_1559_cov_7.0000	0.000779092	Bacteria	Bacteroidetes	Flavobacteriia	Flavobacteriales	Weeksellaceae
k141_713090_length_3112_cov_12.0000	0.000318377	Bacteria	Bacteroidetes	Flavobacteriia	Flavobacteriales	Flavobacteriaceae
k141_723887_length_2203_cov_17.2900	0.00041093	Bacteria	Bacteroidetes	Flavobacteriia	Flavobacteriales	Flavobacteriaceae
k141_770710_length_6489_cov_28.0000	0.000351489	Bacteria	Bacteroidetes	Flavobacteriia	Flavobacteriales	Weeksellaceae
k141_909391_length_2777_cov_12.0000	0.000906669	Bacteria	Bacteroidetes	Flavobacteriia	Flavobacteriales	Flavobacteriaceae
k141_916715_length_9357_cov_19.0451	0.000425992	Bacteria	Bacteroidetes	Flavobacteriia	Flavobacteriales	Flavobacteriaceae
k141_1253796_length_1289_cov_4.0000	0.000674345	Bacteria	Bacteroidetes	Bacteroidia	Marinilabiliales	Prolixibacteraceae
k141_905229_length_2980_cov_67.3399	0.000936218	Bacteria	Bacteroidetes	Bacteroidia	Marinilabiliales	Marinilabiliaceae
k141_1056230_length_3162_cov_13.4578	0.000781567	Bacteria	Bacteroidetes	Sphingobacteriia	Sphingobacteriales	Sphingobacteriaceae
k141_1057991_length_2145_cov_21.0000	0.000431941	Bacteria	Bacteroidetes	Sphingobacteriia	Sphingobacteriales	Sphingobacteriaceae
k141_1125543_length_2421_cov_13.0000	0.000444298	Bacteria	Bacteroidetes	Sphingobacteriia	Sphingobacteriales	Sphingobacteriaceae
k141_1146665_length_11621_cov_11.6967	0.000397671	Bacteria	Bacteroidetes	Sphingobacteriia	Sphingobacteriales	Sphingobacteriaceae
k141_1218066_length_1708_cov_5.0000	0.000616615	Bacteria	Bacteroidetes	Sphingobacteriia	Sphingobacteriales	Sphingobacteriaceae
k141_1281581_length_1434_cov_5.0000	0.000651405	Bacteria	Bacteroidetes	Sphingobacteriia	Sphingobacteriales	Sphingobacteriaceae
k141_1300571_length_4742_cov_14.0000	0.000419241	Bacteria	Bacteroidetes	Sphingobacteriia	Sphingobacteriales	Sphingobacteriaceae
k141_1453149_length_3309_cov_18.0000	0.00030363	Bacteria	Bacteroidetes	Sphingobacteriia	Sphingobacteriales	Sphingobacteriaceae
k141_1532962_length_1910_cov_34.3901	0.000671532	Bacteria	Bacteroidetes	Sphingobacteriia	Sphingobacteriales	Sphingobacteriaceae
k141_1558906_length_13256_cov_20.5960	0.000352996	Bacteria	Bacteroidetes	Sphingobacteriia	Sphingobacteriales	Sphingobacteriaceae
k141_1632438_length_2631_cov_40.7329	0.000704396	Bacteria	Bacteroidetes	Sphingobacteriia	Sphingobacteriales	Sphingobacteriaceae
k141_1633852_length_1102_cov_8.0000	0.000596742	Bacteria	Bacteroidetes	Sphingobacteriia	Sphingobacteriales	Sphingobacteriaceae
k141_1672267_length_4351_cov_20.9477	0.000406792	Bacteria	Bacteroidetes	Sphingobacteriia	Sphingobacteriales	Sphingobacteriaceae
k141_1708449_length_9609_cov_29.0000	0.000362719	Bacteria	Bacteroidetes	Sphingobacteriia	Sphingobacteriales	Sphingobacteriaceae
k141_1748949_length_2666_cov_22.0143	0.000599278	Bacteria	Bacteroidetes	Sphingobacteriia	Sphingobacteriales	Sphingobacteriaceae
k141_1797474_length_3343_cov_13.3848	0.000471766	Bacteria	Bacteroidetes	Sphingobacteriia	Sphingobacteriales	Sphingobacteriaceae
k141_1884405_length_2537_cov_27.0000	0.000729823	Bacteria	Bacteroidetes	Sphingobacteriia	Sphingobacteriales	Sphingobacteriaceae
k141_1943501_length_8560_cov_46.2206	0.000882888	Bacteria	Bacteroidetes	Sphingobacteriia	Sphingobacteriales	Sphingobacteriaceae
k141_1988210_length_5836_cov_37.7828	0.000776321	Bacteria	Bacteroidetes	Sphingobacteriia	Sphingobacteriales	Sphingobacteriaceae
k141_1996976_length_8363_cov_32.0079	0.000700898	Bacteria	Bacteroidetes	Sphingobacteriia	Sphingobacteriales	Sphingobacteriaceae
k141_2016396_length_1777_cov_23.0000	0.000732215	Bacteria	Bacteroidetes	Sphingobacteriia	Sphingobacteriales	Sphingobacteriaceae
k141_2018100_length_2778_cov_21.0000	0.000299979	Bacteria	Bacteroidetes	Sphingobacteriia	Sphingobacteriales	Sphingobacteriaceae
k141_2083396_length_4803_cov_16.5809	0.000583676	Bacteria	Bacteroidetes	Sphingobacteriia	Sphingobacteriales	Sphingobacteriaceae
k141_2113586_length_2513_cov_11.0000	0.000691053	Bacteria	Bacteroidetes	Sphingobacteriia	Sphingobacteriales	Sphingobacteriaceae
k141_2228414_length_2832_cov_18.7510	0.000816352	Bacteria	Bacteroidetes	Sphingobacteriia	Sphingobacteriales	Sphingobacteriaceae
k141_242797_length_1315_cov_4.0000	0.000945155	Bacteria	Bacteroidetes	Sphingobacteriia	Sphingobacteriales	Sphingobacteriaceae	Anseongella
k141_26243_length_4490_cov_30.6956	0.00105619	Bacteria	Bacteroidetes	Sphingobacteriia	Sphingobacteriales	Sphingobacteriaceae
k141_269941_length_2662_cov_24.0000	0.000846053	Bacteria	Bacteroidetes	Sphingobacteriia	Sphingobacteriales	Sphingobacteriaceae
k141_284232_length_1347_cov_6.0000	0.000446839	Bacteria	Bacteroidetes	Sphingobacteriia	Sphingobacteriales	Sphingobacteriaceae
k141_29887_length_6924_cov_22.0000	0.000478475	Bacteria	Bacteroidetes	Sphingobacteriia	Sphingobacteriales	Sphingobacteriaceae
k141_310844_length_1028_cov_11.0000	0.000806861	Bacteria	Bacteroidetes	Sphingobacteriia	Sphingobacteriales	Sphingobacteriaceae
k141_319370_length_6064_cov_16.0000	0.000389369	Bacteria	Bacteroidetes	Sphingobacteriia	Sphingobacteriales	Sphingobacteriaceae
k141_344960_length_1416_cov_14.0000	0.00083327	Bacteria	Bacteroidetes	Sphingobacteriia	Sphingobacteriales	Sphingobacteriaceae
k141_401986_length_3317_cov_12.0000	0.000749889	Bacteria	Bacteroidetes	Sphingobacteriia	Sphingobacteriales	Sphingobacteriaceae
k141_48892_length_1671_cov_13.0000	0.000970271	Bacteria	Bacteroidetes	Sphingobacteriia	Sphingobacteriales	Sphingobacteriaceae
k141_650248_length_4794_cov_19.0000	0.00066833	Bacteria	Bacteroidetes	Sphingobacteriia	Sphingobacteriales	Sphingobacteriaceae
k141_675823_length_19541_cov_28.4910	0.000668786	Bacteria	Bacteroidetes	Sphingobacteriia	Sphingobacteriales	Sphingobacteriaceae
k141_730256_length_3163_cov_15.0000	0.000461985	Bacteria	Bacteroidetes	Sphingobacteriia	Sphingobacteriales	Sphingobacteriaceae
k141_755850_length_1485_cov_5.0000	0.000497044	Bacteria	Bacteroidetes	Sphingobacteriia	Sphingobacteriales	Sphingobacteriaceae
k141_7923_length_4636_cov_23.0000	0.000487712	Bacteria	Bacteroidetes	Sphingobacteriia	Sphingobacteriales	Sphingobacteriaceae
k141_794317_length_3710_cov_22.6097	0.000409703	Bacteria	Bacteroidetes	Sphingobacteriia	Sphingobacteriales	Sphingobacteriaceae
k141_819258_length_10752_cov_20.0000	0.000377935	Bacteria	Bacteroidetes	Sphingobacteriia	Sphingobacteriales	Sphingobacteriaceae
k141_856784_length_4846_cov_69.9537	0.000758815	Bacteria	Bacteroidetes	Sphingobacteriia	Sphingobacteriales	Sphingobacteriaceae
k141_91306_length_1593_cov_12.0000	0.000547219	Bacteria	Bacteroidetes	Sphingobacteriia	Sphingobacteriales	Sphingobacteriaceae
k141_930616_length_7035_cov_14.0000	0.000273615	Bacteria	Bacteroidetes	Sphingobacteriia	Sphingobacteriales	Sphingobacteriaceae
k141_1021801_length_6495_cov_25.2222	0.000508627	Bacteria	Bacteroidetes
k141_1070452_length_5722_cov_14.5675	0.000376458	Bacteria	Bacteroidetes
k141_1107842_length_10727_cov_20.0000	0.000517667	Bacteria	Bacteroidetes
k141_1114401_length_9925_cov_18.6853	0.000416986	Bacteria	Bacteroidetes
k141_1128078_length_8745_cov_36.0000	0.000689822	Bacteria	Bacteroidetes
k141_1162999_length_4633_cov_40.7264	0.000433169	Bacteria	Bacteroidetes
k141_1184969_length_1520_cov_8.0000	0.000708072	Bacteria	Bacteroidetes
k141_1188270_length_9312_cov_17.0000	0.000544677	Bacteria	Bacteroidetes
k141_1220636_length_3080_cov_23.0000	0.00075202	Bacteria	Bacteroidetes
k141_129283_length_1485_cov_10.0000	0.000960568	Bacteria	Bacteroidetes
k141_1301509_length_8550_cov_13.0000	0.000342937	Bacteria	Bacteroidetes
k141_130857_length_3451_cov_29.0251	0.00098268	Bacteria	Bacteroidetes
k141_1322072_length_12995_cov_24.0000	0.000466784	Bacteria	Bacteroidetes
k141_1329295_length_2678_cov_18.0000	0.000432675	Bacteria	Bacteroidetes
k141_1353284_length_14204_cov_21.0446	0.00250685	Bacteria	Bacteroidetes
k141_144664_length_4960_cov_12.1287	0.000373604	Bacteria	Bacteroidetes
k141_1499787_length_8445_cov_20.0000	0.000425716	Bacteria	Bacteroidetes	Bacteroidetes bacterium UKL13-3
k141_1533021_length_3642_cov_20.0000	0.000510123	Bacteria	Bacteroidetes
k141_1550246_length_5705_cov_14.1490	0.00030869	Bacteria	Bacteroidetes
k141_1579910_length_6790_cov_27.4491	0.000414794	Bacteria	Bacteroidetes
k141_1616636_length_4059_cov_22.7991	0.000493881	Bacteria	Bacteroidetes
k141_1650280_length_7829_cov_33.2345	0.000539179	Bacteria	Bacteroidetes
k141_1682843_length_11681_cov_33.9199	0.000384502	Bacteria	Bacteroidetes
k141_1757696_length_9445_cov_56.8879	0.000813347	Bacteria	Bacteroidetes
k141_1778399_length_5112_cov_32.5371	0.000925282	Bacteria	Bacteroidetes
k141_1779693_length_5642_cov_40.8400	0.001511	Bacteria	Bacteroidetes
k141_1843612_length_16508_cov_28.9609	0.000839924	Bacteria	Bacteroidetes
k141_185245_length_12114_cov_31.4762	0.00103831	Bacteria	Bacteroidetes	Bacteroidia
k141_1866912_length_2591_cov_16.0000	0.00118994	Bacteria	Bacteroidetes
k141_1869978_length_3555_cov_30.0120	0.000264476	Bacteria	Bacteroidetes
k141_193576_length_5472_cov_30.0000	0.000811143	Bacteria	Bacteroidetes
k141_2017239_length_1010_cov_29.0000	0.000972906	Bacteria	Bacteroidetes
k141_202487_length_25780_cov_39.1114	0.000823526	Bacteria	Bacteroidetes
k141_2024991_length_14843_cov_15.9862	0.000428938	Bacteria	Bacteroidetes
k141_2056602_length_6808_cov_14.0000	0.00036295	Bacteria	Bacteroidetes	Bacteroidetes bacterium UKL13-3
k141_2097664_length_1051_cov_10.0000	0.000976455	Bacteria	Bacteroidetes
k141_2111246_length_1614_cov_11.0000	0.000809377	Bacteria	Bacteroidetes
k141_2122942_length_3138_cov_7.0000	0.000437379	Bacteria	Bacteroidetes
k141_2131412_length_5214_cov_27.0000	0.000453499	Bacteria	Bacteroidetes
k141_2140727_length_5981_cov_28.0142	0.000715146	Bacteria	Bacteroidetes
k141_248500_length_1420_cov_8.0000	0.000644162	Bacteria	Bacteroidetes
k141_29545_length_2014_cov_29.0000	0.000593346	Bacteria	Bacteroidetes
k141_33084_length_17698_cov_34.4341	0.000783795	Bacteria	Bacteroidetes
k141_341764_length_2603_cov_19.0000	0.000397184	Bacteria	Bacteroidetes
k141_385229_length_9996_cov_50.9122	0.000905234	Bacteria	Bacteroidetes
k141_398654_length_22091_cov_33.1527	0.000797822	Bacteria	Bacteroidetes
k141_442513_length_12523_cov_42.0288	0.000883544	Bacteria	Bacteroidetes
k141_444170_length_6157_cov_24.6105	0.000963153	Bacteria	Bacteroidetes
k141_467819_length_18298_cov_27.0522	0.00042815	Bacteria	Bacteroidetes
k141_471010_length_6529_cov_15.8262	0.000382922	Bacteria	Bacteroidetes
k141_490692_length_12919_cov_26.3501	0.000718946	Bacteria	Bacteroidetes
k141_519466_length_4551_cov_15.9240	0.000361871	Bacteria	Bacteroidetes
k141_569782_length_51450_cov_52.4372	0.000812315	Bacteria	Bacteroidetes
k141_580722_length_1526_cov_23.3264	0.000748947	Bacteria	Bacteroidetes
k141_582898_length_2203_cov_19.0000	0.000615793	Bacteria	Bacteroidetes
k141_643085_length_1358_cov_6.0000	0.000776256	Bacteria	Bacteroidetes
k141_65189_length_10540_cov_263.9326	0.000811282	Bacteria	Bacteroidetes
k141_657421_length_6810_cov_14.0000	0.000360902	Bacteria	Bacteroidetes
k141_660209_length_5059_cov_19.8571	0.000907356	Bacteria	Bacteroidetes
k141_662791_length_6168_cov_17.8815	0.000332063	Bacteria	Bacteroidetes
k141_69867_length_35694_cov_23.7975	0.000818078	Bacteria	Bacteroidetes
k141_762610_length_2711_cov_7.0000	0.000702405	Bacteria	Bacteroidetes
k141_776333_length_7161_cov_26.0000	0.000884229	Bacteria	Bacteroidetes
k141_799238_length_2313_cov_15.0000	0.000980096	Bacteria	Bacteroidetes
k141_876494_length_6265_cov_25.0024	0.001028	Bacteria	Bacteroidetes
k141_878261_length_12578_cov_28.0236	0.000781957	Bacteria	Bacteroidetes
k141_884245_length_18398_cov_47.4212	0.000792627	Bacteria	Bacteroidetes
k141_934268_length_3422_cov_12.0000	0.000668668	Bacteria	Bacteroidetes
k141_940592_length_1552_cov_17.0000	0.000319975	Bacteria	Bacteroidetes
k141_974532_length_6536_cov_36.5912	0.000839398	Bacteria	Bacteroidetes
k141_994788_length_11602_cov_27.0000	0.000349291	Bacteria	Bacteroidetes
NODE_15215_length_3128_cov_22.297104	0.00922415	Bacteria	Bacteroidetes
NODE_17911_length_2220_cov_7.206467	0.0361137	Bacteria	Bacteroidetes
NODE_30265_length_1562_cov_8.348374	0.0345492	Bacteria	Bacteroidetes
NODE_4487_length_5247_cov_5.920840	0.0325658	Bacteria	Bacteroidetes
NODE_5090_length_4626_cov_34.072194	0.260618	Bacteria	Bacteroidetes

## Sheet: Cyanobacteria
Cyanobacteria relative anbundance = 16.4% of all bacteria
Contig	Relative abundance within bacteria	Domain	Phylum	Order	Family	Genus	Species
k141_1007826_length_2228_cov_18.0000	4.6973e-05	Bacteria	Cyanobacteria
k141_100814_length_2725_cov_26.0000	0.000163137	Bacteria	Cyanobacteria	Oscillatoriales	Cyanothecaceae
k141_1011053_length_1182_cov_43.0000	0.00020563	Bacteria	Cyanobacteria	Synechococcales	Synechococcaceae
k141_1017199_length_1940_cov_44.0000	1.73921e-05	Bacteria	Cyanobacteria	Synechococcales	Synechococcaceae	Synechococcus
k141_1019663_length_5049_cov_86.0000	8.11188e-05	Bacteria	Cyanobacteria	Synechococcales	Synechococcaceae
k141_1049632_length_3456_cov_39.9641	8.4526e-05	Bacteria	Cyanobacteria	Oscillatoriales	Coleofasciculaceae
k141_1059465_length_2705_cov_20.0000	3.76484e-05	Bacteria	Cyanobacteria	Synechococcales	Synechococcaceae
k141_1059756_length_3877_cov_25.0562	6.72587e-05	Bacteria	Cyanobacteria	Synechococcales	Synechococcaceae
k141_1069739_length_1277_cov_6.8600	6.36703e-05	Bacteria	Cyanobacteria
k141_1084133_length_1373_cov_22.0000	0.000115887	Bacteria	Cyanobacteria	Synechococcales	Synechococcaceae
k141_1084973_length_3154_cov_30.2957	7.3451e-05	Bacteria	Cyanobacteria	Synechococcales	Merismopediaceae
k141_1113933_length_2847_cov_175.0000	0.00031585	Bacteria	Cyanobacteria	Oscillatoriales	Coleofasciculaceae
k141_1122499_length_5930_cov_28.0000	0.0240203	Bacteria	Cyanobacteria
k141_1146071_length_1543_cov_19.0000	7.12524e-05	Bacteria	Cyanobacteria	Synechococcales	Synechococcaceae	Cyanobium	Cyanobium sp. NIES-981
k141_1147365_length_2731_cov_31.0000	5.11256e-05	Bacteria	Cyanobacteria
k141_1183220_length_3632_cov_27.0000	9.15191e-05	Bacteria	Cyanobacteria
k141_1189970_length_3645_cov_45.0000	8.04682e-05	Bacteria	Cyanobacteria	Synechococcales	Synechococcaceae
k141_1199469_length_3828_cov_30.0000	6.00934e-05	Bacteria	Cyanobacteria	Synechococcales	Synechococcaceae
k141_1219526_length_3575_cov_30.4851	0.000235031	Bacteria	Cyanobacteria
k141_1221885_length_2374_cov_27.0000	5.74257e-05	Bacteria	Cyanobacteria	Oscillatoriales	Coleofasciculaceae
k141_12222_length_1570_cov_38.0000	9.58083e-05	Bacteria	Cyanobacteria	Nostocales	Nostocales cyanobacterium HT-58-2
k141_125715_length_1362_cov_19.0000	0.000244377	Bacteria	Cyanobacteria	Synechococcales	Synechococcaceae
k141_1264140_length_4710_cov_51.0000	5.28325e-05	Bacteria	Cyanobacteria	Oscillatoriales	Coleofasciculaceae
k141_128572_length_1595_cov_29.5901	0.00016824	Bacteria	Cyanobacteria	Synechococcales
k141_1296336_length_2432_cov_19.0000	0.00022928	Bacteria	Cyanobacteria	Synechococcales	Synechococcaceae
k141_1299315_length_3112_cov_139.0000	0.00010076	Bacteria	Cyanobacteria	Synechococcales	Synechococcaceae
k141_1300196_length_1937_cov_30.0000	0.000203912	Bacteria	Cyanobacteria	Synechococcales	Synechococcaceae
k141_1301854_length_1875_cov_107.0000	0.000111837	Bacteria	Cyanobacteria	Oscillatoriales	Coleofasciculaceae
k141_1304875_length_1295_cov_27.0000	0	Bacteria	Cyanobacteria
k141_1335419_length_2668_cov_28.6359	8.85325e-05	Bacteria	Cyanobacteria
k141_1336971_length_1624_cov_39.0000	8.99614e-05	Bacteria	Cyanobacteria	Nostocales	Scytonemataceae
k141_1340894_length_1531_cov_17.0000	5.38837e-05	Bacteria	Cyanobacteria	Synechococcales
k141_1352450_length_1743_cov_20.8652	0.000147082	Bacteria	Cyanobacteria	Synechococcales	Synechococcaceae
k141_1364257_length_1273_cov_36.0000	0.000125145	Bacteria	Cyanobacteria	Synechococcales	Synechococcaceae
k141_1377577_length_1212_cov_20.0000	0.000130613	Bacteria	Cyanobacteria	Synechococcales	Synechococcaceae
k141_1387964_length_1849_cov_11.7945	0.00010585	Bacteria	Cyanobacteria	Synechococcales	Synechococcaceae	Synechococcus
k141_1404028_length_1535_cov_23.0000	9.85302e-05	Bacteria	Cyanobacteria	Synechococcales	Leptolyngbyaceae
k141_1417548_length_1741_cov_20.0000	0.000129261	Bacteria	Cyanobacteria	Oscillatoriales	Microcoleaceae
k141_1419006_length_1080_cov_13.0000	3.99349e-05	Bacteria	Cyanobacteria	Synechococcales	Synechococcaceae
k141_1432404_length_4729_cov_22.0000	0.000401449	Bacteria	Cyanobacteria	Synechococcales	Leptolyngbyaceae
k141_1436346_length_2874_cov_48.0000	9.44281e-05	Bacteria	Cyanobacteria	Synechococcales	Synechococcaceae
k141_1439468_length_2426_cov_22.0000	0.00013774	Bacteria	Cyanobacteria
k141_1440213_length_2105_cov_296.0000	6.5985e-05	Bacteria	Cyanobacteria	Oscillatoriales	Coleofasciculaceae
k141_144994_length_1588_cov_28.0000	8.84965e-05	Bacteria	Cyanobacteria
k141_1451916_length_1043_cov_23.0000	3.82279e-05	Bacteria	Cyanobacteria	Synechococcales	Leptolyngbyaceae	Leptolyngbya	Leptolyngbya sp. O-77
k141_1465443_length_1291_cov_30.0000	9.1482e-05	Bacteria	Cyanobacteria	Synechococcales
k141_1481417_length_1312_cov_36.0000	0.000116984	Bacteria	Cyanobacteria	Synechococcales	Leptolyngbyaceae
k141_1489417_length_2198_cov_13.0000	6.27514e-05	Bacteria	Cyanobacteria	Oscillatoriales	Coleofasciculaceae
k141_1498547_length_1375_cov_32.0000	0.000132422	Bacteria	Cyanobacteria	Synechococcales	Synechococcaceae
k141_1499413_length_2949_cov_31.0000	0.000410058	Bacteria	Cyanobacteria	Synechococcales
k141_1510931_length_2914_cov_37.0000	5.06012e-05	Bacteria	Cyanobacteria
k141_1539253_length_1192_cov_26.0000	3.48883e-05	Bacteria	Cyanobacteria	Synechococcales	Leptolyngbyaceae	Leptolyngbya	Leptolyngbya sp. O-77
k141_1540456_length_4740_cov_29.6364	4.02345e-05	Bacteria	Cyanobacteria	Synechococcales	Synechococcaceae	Synechococcus
k141_1554659_length_1175_cov_41.0000	0.00024285	Bacteria	Cyanobacteria	Synechococcales	Synechococcaceae
k141_1560394_length_5085_cov_26.0000	6.1232e-05	Bacteria	Cyanobacteria	Synechococcales	Synechococcaceae
k141_1569206_length_1746_cov_20.0000	4.29374e-05	Bacteria	Cyanobacteria	Synechococcales	Synechococcaceae
k141_1575749_length_1835_cov_20.0000	3.87967e-05	Bacteria	Cyanobacteria	Oscillatoriales	Coleofasciculaceae
k141_1577868_length_2701_cov_51.0000	0.000150845	Bacteria	Cyanobacteria	Oscillatoriales	Coleofasciculaceae
k141_1585742_length_1135_cov_50.0000	0	Bacteria	Cyanobacteria	Synechococcales	Synechococcaceae
k141_1591233_length_1849_cov_30.0000	5.6856e-05	Bacteria	Cyanobacteria	Nostocales	Nostocaceae
k141_1593505_length_3308_cov_42.0000	5.1496e-05	Bacteria	Cyanobacteria	Synechococcales	Synechococcaceae
k141_1596380_length_2962_cov_18.2790	0.000119608	Bacteria	Cyanobacteria	Synechococcales	Synechococcaceae
k141_1628877_length_1660_cov_25.0000	0	Bacteria	Cyanobacteria	Synechococcales	Synechococcaceae
k141_1637687_length_1147_cov_12.0000	0.000105684	Bacteria	Cyanobacteria	Synechococcales	Synechococcaceae
k141_1644065_length_1750_cov_26.0000	4.28185e-05	Bacteria	Cyanobacteria	Synechococcales	Synechococcaceae
k141_1679885_length_2788_cov_44.0000	0.000108195	Bacteria	Cyanobacteria	Nostocales	Scytonemataceae
k141_168417_length_2284_cov_45.0000	6.0031e-05	Bacteria	Cyanobacteria	Synechococcales	Synechococcaceae
k141_1687398_length_2520_cov_34.0000	5.14399e-05	Bacteria	Cyanobacteria	Synechococcales	Leptolyngbyaceae
k141_1719826_length_1281_cov_22.0000	6.0712e-05	Bacteria	Cyanobacteria	Nostocales	Nostocaceae
k141_172371_length_1657_cov_22.0000	0.000112535	Bacteria	Cyanobacteria	Synechococcales	Synechococcaceae
k141_1732492_length_1675_cov_48.0000	0.000173291	Bacteria	Cyanobacteria	Synechococcales	Synechococcaceae
k141_1738758_length_1468_cov_28.0000	0.000155187	Bacteria	Cyanobacteria	Synechococcales	Synechococcaceae
k141_1776162_length_2101_cov_14.0000	9.91974e-05	Bacteria	Cyanobacteria	Synechococcales	Synechococcaceae
k141_1778335_length_2123_cov_31.0000	0.000216819	Bacteria	Cyanobacteria	Synechococcales	Synechococcaceae
k141_181259_length_1233_cov_18.0000	9.43271e-05	Bacteria	Cyanobacteria
k141_1819647_length_1103_cov_17.0000	3.87828e-05	Bacteria	Cyanobacteria
k141_1849321_length_3242_cov_35.0000	0.00584936	Bacteria	Cyanobacteria	Synechococcales	Synechococcaceae
k141_1857727_length_1844_cov_38.0000	0.000174882	Bacteria	Cyanobacteria	Synechococcales	Synechococcaceae
k141_1864111_length_2451_cov_31.0000	3.98142e-05	Bacteria	Cyanobacteria	Oscillatoriales	Microcoleaceae
k141_1895342_length_2339_cov_27.0000	9.54335e-05	Bacteria	Cyanobacteria	Synechococcales	Synechococcaceae
k141_1902608_length_1870_cov_26.0000	0.000166687	Bacteria	Cyanobacteria	Synechococcales	Synechococcaceae
k141_1913046_length_1534_cov_22.0000	4.82619e-05	Bacteria	Cyanobacteria	Synechococcales	Synechococcaceae
k141_1918390_length_1740_cov_11.0000	8.27132e-05	Bacteria	Cyanobacteria	Synechococcales	Leptolyngbyaceae
k141_1950915_length_2100_cov_12.0000	0.000102017	Bacteria	Cyanobacteria	Synechococcales	Synechococcaceae	Synechococcus	Synechococcus sp. UTEX 2973
k141_1953357_length_2596_cov_41.0000	1.24354e-05	Bacteria	Cyanobacteria	Synechococcales	Synechococcaceae
k141_1990880_length_5824_cov_25.0000	7.67388e-05	Bacteria	Cyanobacteria
k141_1993214_length_3300_cov_52.0000	6.03524e-05	Bacteria	Cyanobacteria	Synechococcales	Synechococcaceae
k141_1994270_length_1397_cov_15.0000	8.50035e-05	Bacteria	Cyanobacteria
k141_1995794_length_3045_cov_18.0000	6.41982e-05	Bacteria	Cyanobacteria	Nostocales
k141_2001216_length_2046_cov_32.0000	0.000158024	Bacteria	Cyanobacteria	Synechococcales	Synechococcaceae
k141_2025775_length_1941_cov_18.0000	0.000108871	Bacteria	Cyanobacteria	Oscillatoriales	Coleofasciculaceae
k141_2029311_length_1520_cov_38.0000	0.000180385	Bacteria	Cyanobacteria	Synechococcales	Synechococcaceae
k141_203120_length_2598_cov_110.0000	6.42521e-05	Bacteria	Cyanobacteria	Synechococcales	Leptolyngbyaceae	Leptolyngbya	Leptolyngbya sp. O-77
k141_2035485_length_1284_cov_12.0000	0.00010436	Bacteria	Cyanobacteria	Synechococcales	Synechococcaceae
k141_2043638_length_4619_cov_36.0000	0.000119801	Bacteria	Cyanobacteria	Oscillatoriales	Coleofasciculaceae
k141_2045674_length_1597_cov_25.3214	0.0617356	Bacteria	Cyanobacteria
k141_2049132_length_2788_cov_67.0000	8.32818e-05	Bacteria	Cyanobacteria	Synechococcales	Synechococcaceae
k141_2049454_length_2667_cov_32.0000	0.00012476	Bacteria	Cyanobacteria	Synechococcales	Synechococcaceae
k141_2071693_length_1105_cov_26.0000	3.86858e-05	Bacteria	Cyanobacteria	Synechococcales	Synechococcaceae
k141_20719_length_2927_cov_40.0000	6.97782e-05	Bacteria	Cyanobacteria
k141_207464_length_3099_cov_18.0000	8.51001e-05	Bacteria	Cyanobacteria	Synechococcales	Synechococcaceae
k141_2076162_length_1261_cov_28.0000	0.00425081	Bacteria	Cyanobacteria	Synechococcales	Synechococcaceae	Synechococcus	Synechococcus sp. JA-3-3Ab
k141_2083954_length_2216_cov_27.1590	4.72676e-05	Bacteria	Cyanobacteria	Synechococcales	Synechococcaceae
k141_2092565_length_1763_cov_27.0000	0.000128843	Bacteria	Cyanobacteria	Synechococcales	Merismopediaceae
k141_2095497_length_1613_cov_8.3261	2.36529e-05	Bacteria	Cyanobacteria
k141_2110825_length_1714_cov_28.0000	2.22058e-05	Bacteria	Cyanobacteria
k141_2122926_length_1712_cov_15.0000	0.000151075	Bacteria	Cyanobacteria	Oscillatoriales	Coleofasciculaceae
k141_2145856_length_1793_cov_30.0000	2.07903e-05	Bacteria	Cyanobacteria
k141_214783_length_2055_cov_12.0000	0.000232965	Bacteria	Cyanobacteria	Synechococcales
k141_2158883_length_1451_cov_11.0000	0.00013187	Bacteria	Cyanobacteria	Synechococcales	Synechococcaceae
k141_2181941_length_2556_cov_13.0000	7.81031e-05	Bacteria	Cyanobacteria	Synechococcales	Synechococcaceae
k141_2184408_length_1959_cov_24.8680	0	Bacteria	Cyanobacteria	Synechococcales	Synechococcaceae
k141_2222903_length_4974_cov_57.0000	0.000232676	Bacteria	Cyanobacteria
k141_2234947_length_1888_cov_40.7092	7.18383e-05	Bacteria	Cyanobacteria
k141_2239359_length_2086_cov_18.0000	1.59749e-05	Bacteria	Cyanobacteria	Synechococcales	Merismopediaceae
k141_2267692_length_1241_cov_22.5227	0.000165303	Bacteria	Cyanobacteria	Synechococcales	Synechococcaceae	Cyanobium	Cyanobium sp. NIES-981
k141_2268833_length_2889_cov_88.9189	0.000156313	Bacteria	Cyanobacteria	Synechococcales	Synechococcaceae
k141_2273703_length_3884_cov_20.0000	1.66149e-05	Bacteria	Cyanobacteria	Synechococcales	Pseudanabaenaceae
k141_2295355_length_2017_cov_47.0000	1.80689e-05	Bacteria	Cyanobacteria	Synechococcales	Leptolyngbyaceae
k141_2296983_length_1985_cov_15.0000	9.20662e-05	Bacteria	Cyanobacteria	Oscillatoriales	Cyanothecaceae
k141_2298583_length_3030_cov_31.0000	9.12658e-05	Bacteria	Cyanobacteria
k141_2305613_length_1143_cov_22.0000	0.000138102	Bacteria	Cyanobacteria	Synechococcales
k141_2307745_length_4725_cov_32.0284	9.25884e-05	Bacteria	Cyanobacteria
k141_2311630_length_3720_cov_14.0000	0.000282238	Bacteria	Cyanobacteria	Synechococcales	Merismopediaceae
k141_2313522_length_1197_cov_29.0000	0.000241392	Bacteria	Cyanobacteria	Synechococcales	Synechococcaceae
k141_2317475_length_4258_cov_24.0000	0.000110125	Bacteria	Cyanobacteria	Synechococcales	Leptolyngbyaceae
k141_236970_length_2612_cov_29.0000	8.75044e-05	Bacteria	Cyanobacteria	Synechococcales	Synechococcaceae
k141_239059_length_1115_cov_25.0000	5.02171e-05	Bacteria	Cyanobacteria	Oscillatoriales	Coleofasciculaceae	Geitlerinema	Geitlerinema sp. PCC 7407
k141_241418_length_3179_cov_26.0000	0.000145959	Bacteria	Cyanobacteria
k141_243890_length_2019_cov_40.6113	6.92866e-05	Bacteria	Cyanobacteria
k141_248953_length_4251_cov_24.0000	6.99339e-05	Bacteria	Cyanobacteria	Nostocales	Nostocaceae
k141_257427_length_1185_cov_5.0000	0	Bacteria	Cyanobacteria
k141_263203_length_4175_cov_31.2533	4.45211e-05	Bacteria	Cyanobacteria
k141_267333_length_2054_cov_39.0000	0.00082132	Bacteria	Cyanobacteria	Synechococcales
k141_269688_length_1430_cov_37.0000	0.000187028	Bacteria	Cyanobacteria	Synechococcales
k141_28410_length_1245_cov_15.0000	0.000153343	Bacteria	Cyanobacteria	Synechococcales	Synechococcaceae
k141_303181_length_1952_cov_18.0000	3.60485e-05	Bacteria	Cyanobacteria	Oscillatoriales	Coleofasciculaceae
k141_306086_length_3719_cov_19.0000	7.12767e-05	Bacteria	Cyanobacteria	Synechococcales	Synechococcaceae
k141_321082_length_2731_cov_22.0000	7.34877e-05	Bacteria	Cyanobacteria
k141_328863_length_2372_cov_24.0000	5.74812e-05	Bacteria	Cyanobacteria	Synechococcales	Synechococcaceae
k141_349314_length_3123_cov_32.0000	0	Bacteria	Cyanobacteria	Oscillatoriales	Coleofasciculaceae
k141_378397_length_7016_cov_23.0000	6.85661e-05	Bacteria	Cyanobacteria	Synechococcales	Synechococcaceae
k141_394623_length_3665_cov_44.0000	7.99898e-05	Bacteria	Cyanobacteria	Synechococcales	Synechococcaceae
k141_442804_length_1228_cov_19.0000	3.35265e-05	Bacteria	Cyanobacteria
k141_455053_length_3609_cov_25.0000	0.000100791	Bacteria	Cyanobacteria	Synechococcales	Synechococcaceae
k141_510306_length_1360_cov_19.0000	5.61861e-05	Bacteria	Cyanobacteria	Synechococcales	Synechococcaceae	Synechococcus	Synechococcus sp. WH 8101
k141_518964_length_1720_cov_32.0000	8.38784e-05	Bacteria	Cyanobacteria
k141_552672_length_2312_cov_30.0000	7.36886e-05	Bacteria	Cyanobacteria	Synechococcales	Synechococcaceae
k141_553940_length_3003_cov_22.0000	2.29276e-05	Bacteria	Cyanobacteria	Oscillatoriales	Coleofasciculaceae
k141_562568_length_1618_cov_23.0000	4.51855e-05	Bacteria	Cyanobacteria
k141_564850_length_1693_cov_60.0000	8.733e-05	Bacteria	Cyanobacteria	Nostocales	Calotrichaceae
k141_570824_length_1446_cov_32.0000	0.000160436	Bacteria	Cyanobacteria	Oscillatoriales	Microcoleaceae
k141_575618_length_2305_cov_101.0000	0.000285896	Bacteria	Cyanobacteria	Synechococcales	Leptolyngbyaceae
k141_580550_length_1471_cov_36.0000	2.65352e-05	Bacteria	Cyanobacteria	Synechococcales	Synechococcaceae
k141_592601_length_1102_cov_21.0000	0.000113099	Bacteria	Cyanobacteria	Synechococcales	Synechococcaceae	Synechococcus
k141_596245_length_1927_cov_23.0000	3.81439e-05	Bacteria	Cyanobacteria	Synechococcales	Synechococcaceae
k141_598282_length_3059_cov_10.0000	0.00397526	Bacteria	Cyanobacteria	Synechococcales	Synechococcaceae
k141_606453_length_1549_cov_9.0000	9.74231e-05	Bacteria	Cyanobacteria
k141_616602_length_1904_cov_35.0000	7.11243e-05	Bacteria	Cyanobacteria	Oscillatoriales
k141_619333_length_4485_cov_41.0000	8.48037e-05	Bacteria	Cyanobacteria	Synechococcales	Synechococcaceae
k141_660334_length_7501_cov_13.0000	0.00035974	Bacteria	Cyanobacteria	Synechococcales	Synechococcaceae
k141_673275_length_2609_cov_28.0000	0.000890985	Bacteria	Cyanobacteria	Synechococcales	Leptolyngbyaceae
k141_675407_length_1166_cov_12.0000	7.18854e-05	Bacteria	Cyanobacteria	Synechococcales
k141_679303_length_5389_cov_20.0000	0.000642084	Bacteria	Cyanobacteria	Oscillatoriales	Coleofasciculaceae
k141_692704_length_2730_cov_37.0000	8.72761e-05	Bacteria	Cyanobacteria	Synechococcales	Leptolyngbyaceae
k141_700480_length_1404_cov_19.0000	0.000245833	Bacteria	Cyanobacteria	Oscillatoriales	Coleofasciculaceae	Geitlerinema	Geitlerinema sp. PCC 7407
k141_702202_length_1997_cov_48.0000	0.000113027	Bacteria	Cyanobacteria	Nostocales	Calotrichaceae
k141_737040_length_1387_cov_33.0000	0.00014058	Bacteria	Cyanobacteria
k141_738379_length_2774_cov_19.0000	9.7265e-05	Bacteria	Cyanobacteria	Synechococcales	Synechococcaceae
k141_742349_length_2896_cov_46.0000	6.97523e-05	Bacteria	Cyanobacteria	Synechococcales	Synechococcaceae
k141_742538_length_2634_cov_19.0000	0.000131759	Bacteria	Cyanobacteria	Synechococcales	Synechococcaceae
k141_755320_length_1679_cov_34.0000	6.75483e-05	Bacteria	Cyanobacteria	Synechococcales	Leptolyngbyaceae
k141_756599_length_1475_cov_12.0000	2.42414e-05	Bacteria	Cyanobacteria	Oscillatoriales	Coleofasciculaceae	Geitlerinema	Geitlerinema sp. PCC 7407
k141_762253_length_1676_cov_35.0000	9.60154e-05	Bacteria	Cyanobacteria	Synechococcales	Synechococcaceae
k141_764750_length_2840_cov_20.0000	0.000252096	Bacteria	Cyanobacteria	Synechococcales
k141_771225_length_3065_cov_29.5192	2.24124e-05	Bacteria	Cyanobacteria
k141_772536_length_2043_cov_20.0000	7.58866e-05	Bacteria	Cyanobacteria	Synechococcales	Synechococcaceae
k141_788696_length_2531_cov_13.0000	9.50702e-05	Bacteria	Cyanobacteria
k141_796707_length_3001_cov_43.0000	0.00013544	Bacteria	Cyanobacteria	Oscillatoriales	Coleofasciculaceae
k141_799239_length_3675_cov_103.0000	8.82192e-05	Bacteria	Cyanobacteria	Synechococcales	Synechococcaceae
k141_802582_length_1273_cov_45.0000	0.000157112	Bacteria	Cyanobacteria	Oscillatoriales	Coleofasciculaceae
k141_807578_length_1167_cov_12.0000	0	Bacteria	Cyanobacteria	Synechococcales	Synechococcaceae
k141_831051_length_2061_cov_42.0000	0.000132613	Bacteria	Cyanobacteria
k141_834149_length_1488_cov_20.0000	7.84609e-05	Bacteria	Cyanobacteria
k141_848180_length_1223_cov_21.0000	0.000193585	Bacteria	Cyanobacteria	Synechococcales	Synechococcaceae
k141_849303_length_4287_cov_50.8454	0.000834263	Bacteria	Cyanobacteria	Oscillatoriales	Coleofasciculaceae
k141_860072_length_1281_cov_10.0000	0	Bacteria	Cyanobacteria	Synechococcales	Synechococcaceae
k141_863647_length_1116_cov_22.0000	7.63212e-05	Bacteria	Cyanobacteria	Synechococcales	Leptolyngbyaceae
k141_865390_length_8388_cov_30.0000	5.62295e-05	Bacteria	Cyanobacteria	Synechococcales	Synechococcaceae
k141_891876_length_3197_cov_41.2723	0.000856889	Bacteria	Cyanobacteria
k141_897903_length_4773_cov_19.0000	4.57976e-05	Bacteria	Cyanobacteria	Oscillatoriales	Coleofasciculaceae
k141_90420_length_1982_cov_35.5459	1.69593e-05	Bacteria	Cyanobacteria
k141_905837_length_1220_cov_37.0000	0.00010146	Bacteria	Cyanobacteria	Synechococcales	Synechococcaceae
k141_906212_length_1265_cov_13.0000	0	Bacteria	Cyanobacteria	Synechococcales	Leptolyngbyaceae
k141_9232_length_4663_cov_39.7649	0.00110388	Bacteria	Cyanobacteria	Nostocales	Nostocaceae
k141_926361_length_4166_cov_33.0000	6.16114e-05	Bacteria	Cyanobacteria	Synechococcales	Synechococcaceae
k141_937384_length_1930_cov_19.0000	1.74985e-05	Bacteria	Cyanobacteria	Oscillatoriales	Coleofasciculaceae	Geitlerinema	Geitlerinema sp. PCC 7407
k141_956805_length_1316_cov_21.0000	8.66338e-05	Bacteria	Cyanobacteria	Synechococcales	Synechococcaceae	Synechococcus	Synechococcus sp. JA-2-3B'a(2-13)
k141_984358_length_1406_cov_19.0000	0	Bacteria	Cyanobacteria	Synechococcales	Synechococcaceae
k141_992635_length_1448_cov_15.0000	0.000184965	Bacteria	Cyanobacteria	Synechococcales	Synechococcaceae
NODE_1022_length_14780_cov_138.356944	0.118891	Bacteria	Cyanobacteria	Nostocales	Nostocaceae
NODE_10428_length_3600_cov_137.067701	0.151718	Bacteria	Cyanobacteria	Pleurocapsales	Dermocarpellaceae
NODE_10449_length_3596_cov_147.530641	0.134044	Bacteria	Cyanobacteria	Nostocales	Hapalosiphonaceae
NODE_1085_length_14302_cov_143.299431	0.125276	Bacteria	Cyanobacteria
NODE_1107_length_14141_cov_138.534857	0.119019	Bacteria	Cyanobacteria
NODE_111_length_38820_cov_139.272875	0.119936	Bacteria	Cyanobacteria
NODE_11918_length_3293_cov_133.899321	0.133014	Bacteria	Cyanobacteria	Oscillatoriales	Microcoleaceae
NODE_12092_length_2626_cov_22.413069	0.252327	Bacteria	Cyanobacteria	Nostocales	Scytonemataceae
NODE_123_length_37394_cov_141.617960	0.11796	Bacteria	Cyanobacteria
NODE_12304_length_3626_cov_19.757211	0.00949093	Bacteria	Cyanobacteria	Oscillatoriales	Coleofasciculaceae
NODE_1271_length_13243_cov_137.486806	0.125661	Bacteria	Cyanobacteria	Nostocales
NODE_1275_length_13206_cov_135.652650	0.117526	Bacteria	Cyanobacteria	Nostocales	Nostocaceae
NODE_1311_length_13003_cov_138.231078	0.121713	Bacteria	Cyanobacteria
NODE_1331_length_12923_cov_141.600016	0.124076	Bacteria	Cyanobacteria
NODE_1376_length_12696_cov_138.076655	0.122675	Bacteria	Cyanobacteria	Nostocales	Nostocaceae
NODE_1393_length_12619_cov_139.847103	0.130861	Bacteria	Cyanobacteria	Nostocales	Scytonemataceae
NODE_1496_length_12092_cov_138.974994	0.12252	Bacteria	Cyanobacteria
NODE_1592_length_11688_cov_142.438064	0.121754	Bacteria	Cyanobacteria	Nostocales
NODE_16145_length_2679_cov_139.724466	0.13708	Bacteria	Cyanobacteria	Nostocales	Nostocaceae
NODE_16506_length_2638_cov_145.591173	0.154047	Bacteria	Cyanobacteria	Nostocales	Nostocaceae	Nostoc	Nostoc sp. 'Lobaria pulmonaria (5183) cyanobiont'
NODE_177_length_32377_cov_143.404399	0.121841	Bacteria	Cyanobacteria
NODE_17804_length_2505_cov_140.305306	0.13797	Bacteria	Cyanobacteria	Nostocales	Nostocaceae
NODE_1808_length_10863_cov_136.269152	0.127155	Bacteria	Cyanobacteria
NODE_1830_length_10781_cov_142.329014	0.133044	Bacteria	Cyanobacteria
NODE_1844_length_10733_cov_139.981364	0.122235	Bacteria	Cyanobacteria
NODE_1848_length_10712_cov_140.430421	0.124158	Bacteria	Cyanobacteria
NODE_1889_length_10601_cov_141.369998	0.128715	Bacteria	Cyanobacteria
NODE_1922_length_10480_cov_138.802014	0.120574	Bacteria	Cyanobacteria	Nostocales
NODE_1981_length_10268_cov_143.706942	0.153872	Bacteria	Cyanobacteria	Nostocales	Nostocales cyanobacterium HT-58-2
NODE_2072_length_10035_cov_137.643788	0.11756	Bacteria	Cyanobacteria
NODE_217_length_29723_cov_139.968417	0.116346	Bacteria	Cyanobacteria
NODE_2215_length_9662_cov_138.538982	0.119978	Bacteria	Cyanobacteria	Nostocales	Rivulariaceae
NODE_2280_length_9527_cov_143.228780	0.13765	Bacteria	Cyanobacteria
NODE_2293_length_9494_cov_135.842250	0.128001	Bacteria	Cyanobacteria
NODE_2394_length_9309_cov_141.679382	0.123262	Bacteria	Cyanobacteria	Oscillatoriales	Cyanothecaceae
NODE_2530_length_8974_cov_140.772284	0.120911	Bacteria	Cyanobacteria
NODE_2583_length_8877_cov_142.231013	0.120696	Bacteria	Cyanobacteria
NODE_267_length_27078_cov_135.527810	0.116241	Bacteria	Cyanobacteria	Nostocales
NODE_2716_length_8596_cov_136.788198	0.11433	Bacteria	Cyanobacteria	Nostocales
NODE_2739_length_8563_cov_146.926422	0.139888	Bacteria	Cyanobacteria
NODE_2917_length_8206_cov_138.641639	0.126433	Bacteria	Cyanobacteria
NODE_2922_length_8199_cov_139.100442	0.131305	Bacteria	Cyanobacteria	Oscillatoriales	Cyanothecaceae
NODE_3019_length_8019_cov_142.847187	0.13354	Bacteria	Cyanobacteria	Nostocales
NODE_3045_length_7973_cov_136.528164	0.114615	Bacteria	Cyanobacteria	Synechococcales	Leptolyngbyaceae
NODE_321_length_25302_cov_131.723413	0.111776	Bacteria	Cyanobacteria
NODE_328_length_25081_cov_140.749381	0.121106	Bacteria	Cyanobacteria
NODE_3292_length_7587_cov_150.035316	0.134691	Bacteria	Cyanobacteria
NODE_3296_length_7576_cov_141.985640	0.126122	Bacteria	Cyanobacteria	Nostocales	Nostocaceae
NODE_3370_length_7457_cov_138.535531	0.121823	Bacteria	Cyanobacteria
NODE_3413_length_7403_cov_138.195700	0.142419	Bacteria	Cyanobacteria	Synechococcales	Leptolyngbyaceae
NODE_3423_length_7394_cov_142.747786	0.163253	Bacteria	Cyanobacteria
NODE_3561_length_7247_cov_137.397525	0.123902	Bacteria	Cyanobacteria
NODE_3589_length_7212_cov_138.621629	0.12863	Bacteria	Cyanobacteria
NODE_3603_length_7198_cov_134.195716	0.147102	Bacteria	Cyanobacteria	Nostocales
NODE_3620_length_7166_cov_138.560681	0.141222	Bacteria	Cyanobacteria	Nostocales	Nostocaceae
NODE_3711_length_7064_cov_153.629904	0.165394	Bacteria	Cyanobacteria
NODE_3801_length_6956_cov_138.692943	0.119315	Bacteria	Cyanobacteria	Nostocales	Scytonemataceae
NODE_3850_length_6912_cov_145.390841	0.12311	Bacteria	Cyanobacteria
NODE_3854_length_6903_cov_146.241530	0.145338	Bacteria	Cyanobacteria
NODE_3870_length_6876_cov_134.756048	0.12841	Bacteria	Cyanobacteria
NODE_406_length_22726_cov_135.915928	0.11554	Bacteria	Cyanobacteria
NODE_4089_length_6625_cov_136.157382	0.124927	Bacteria	Cyanobacteria
NODE_4194_length_6537_cov_136.747609	0.120266	Bacteria	Cyanobacteria	Nostocales	Calotrichaceae
NODE_43_length_51728_cov_145.478335	0.129342	Bacteria	Cyanobacteria
NODE_4343_length_6403_cov_141.383113	0.127478	Bacteria	Cyanobacteria	Nostocales	Nostocales cyanobacterium HT-58-2
NODE_4345_length_6402_cov_139.614621	0.164813	Bacteria	Cyanobacteria	Pleurocapsales	Dermocarpellaceae
NODE_4467_length_6296_cov_136.673290	0.138233	Bacteria	Cyanobacteria
NODE_4562_length_6196_cov_115.894968	0.0438186	Bacteria	Cyanobacteria	Synechococcales	Synechococcaceae
NODE_459_length_21407_cov_138.118865	0.11624	Bacteria	Cyanobacteria	Nostocales
NODE_4733_length_6044_cov_142.504926	0.124883	Bacteria	Cyanobacteria	Oscillatoriales	Microcoleaceae
NODE_4798_length_5991_cov_140.647574	0.124282	Bacteria	Cyanobacteria	Pleurocapsales	Dermocarpellaceae
NODE_4801_length_5990_cov_135.523336	0.141368	Bacteria	Cyanobacteria	Oscillatoriales	Microcoleaceae
NODE_4823_length_5977_cov_164.076663	0.163526	Bacteria	Cyanobacteria
NODE_4833_length_5971_cov_146.902299	0.131455	Bacteria	Cyanobacteria
NODE_496_length_20873_cov_137.733980	0.119739	Bacteria	Cyanobacteria
NODE_5049_length_5804_cov_140.787441	0.150509	Bacteria	Cyanobacteria	Chroococcales	Chroococcaceae
NODE_5141_length_5737_cov_137.796199	0.126545	Bacteria	Cyanobacteria	Oscillatoriales	Microcoleaceae
NODE_5154_length_5725_cov_135.486243	0.144986	Bacteria	Cyanobacteria	Chroococcales	Chroococcaceae
NODE_5420_length_5535_cov_136.669343	0.129859	Bacteria	Cyanobacteria	Synechococcales	Synechococcaceae
NODE_55_length_48438_cov_139.962218	0.12385	Bacteria	Cyanobacteria
NODE_5508_length_5484_cov_139.739178	0.126349	Bacteria	Cyanobacteria	Synechococcales	Pseudanabaenaceae
NODE_553_length_20004_cov_143.072134	0.117467	Bacteria	Cyanobacteria
NODE_5579_length_5441_cov_139.067211	0.125123	Bacteria	Cyanobacteria	Nostocales
NODE_5655_length_5395_cov_144.840449	0.130566	Bacteria	Cyanobacteria
NODE_5992_length_5195_cov_146.964591	0.141761	Bacteria	Cyanobacteria
NODE_5995_length_5193_cov_136.638965	0.136782	Bacteria	Cyanobacteria
NODE_6079_length_5147_cov_133.793794	0.121548	Bacteria	Cyanobacteria
NODE_613_length_18933_cov_138.730321	0.119267	Bacteria	Cyanobacteria	Nostocales
NODE_6183_length_5093_cov_148.160580	0.177965	Bacteria	Cyanobacteria	Nostocales
NODE_629_length_18652_cov_138.733559	0.119071	Bacteria	Cyanobacteria
NODE_6448_length_4962_cov_143.945180	0.126586	Bacteria	Cyanobacteria	Nostocales
NODE_6710_length_4836_cov_146.732483	0.123929	Bacteria	Cyanobacteria	Nostocales	Nostocaceae
NODE_6763_length_4808_cov_140.484957	0.143925	Bacteria	Cyanobacteria	Nostocales
NODE_6785_length_4801_cov_142.794985	0.127383	Bacteria	Cyanobacteria	Nostocales
NODE_6796_length_4796_cov_149.570555	0.127783	Bacteria	Cyanobacteria	Nostocales	Nostocaceae
NODE_7123_length_4660_cov_143.495114	0.125012	Bacteria	Cyanobacteria
NODE_7203_length_4626_cov_135.548020	0.120842	Bacteria	Cyanobacteria
NODE_729_length_17395_cov_132.133391	0.114234	Bacteria	Cyanobacteria
NODE_75_length_43473_cov_139.116841	0.121687	Bacteria	Cyanobacteria
NODE_756_length_17134_cov_137.643363	0.117035	Bacteria	Cyanobacteria	Nostocales
NODE_7670_length_4447_cov_146.127732	0.1528	Bacteria	Cyanobacteria
NODE_7714_length_4426_cov_148.224205	0.126302	Bacteria	Cyanobacteria
NODE_7907_length_4344_cov_145.329681	0.126333	Bacteria	Cyanobacteria	Nostocales	Nostocaceae
NODE_7939_length_4334_cov_138.226922	0.128601	Bacteria	Cyanobacteria
NODE_8056_length_4285_cov_132.456501	0.14043	Bacteria	Cyanobacteria	Nostocales
NODE_8103_length_4266_cov_135.811921	0.139282	Bacteria	Cyanobacteria	Synechococcales	Synechococcaceae
NODE_8142_length_4255_cov_139.769524	0.128623	Bacteria	Cyanobacteria
NODE_8209_length_4235_cov_133.494258	0.120164	Bacteria	Cyanobacteria	Synechococcales	Pseudanabaenaceae
NODE_8349_length_4187_cov_140.954017	0.149342	Bacteria	Cyanobacteria	Synechococcales	Synechococcaceae
NODE_8488_length_4136_cov_145.369762	0.131834	Bacteria	Cyanobacteria	Chroococcales	Aphanothecaceae
NODE_8557_length_4113_cov_136.361508	0.12966	Bacteria	Cyanobacteria
NODE_8656_length_4083_cov_132.466236	0.136045	Bacteria	Cyanobacteria	Synechococcales	Synechococcaceae
NODE_8690_length_4071_cov_138.302042	0.143531	Bacteria	Cyanobacteria	Nostocales
NODE_8724_length_4062_cov_144.418268	0.139322	Bacteria	Cyanobacteria	Nostocales	Calotrichaceae
NODE_892_length_15758_cov_138.801248	0.120132	Bacteria	Cyanobacteria	Nostocales
NODE_897_length_15707_cov_130.197547	0.111959	Bacteria	Cyanobacteria	Nostocales
NODE_9274_length_3897_cov_140.753774	0.135596	Bacteria	Cyanobacteria	Pleurocapsales	Dermocarpellaceae
NODE_9534_length_3824_cov_138.825949	0.140551	Bacteria	Cyanobacteria	Nostocales
NODE_9675_length_3789_cov_132.531601	0.140784	Bacteria	Cyanobacteria
NODE_971_length_15163_cov_141.442679	0.121133	Bacteria	Cyanobacteria
NODE_974_length_15132_cov_138.739736	0.120187	Bacteria	Cyanobacteria	Nostocales	Nostocaceae
NODE_987_length_15032_cov_138.414836	0.132066	Bacteria	Cyanobacteria
NODE_9928_length_3726_cov_145.551621	0.137994	Bacteria	Cyanobacteria

## Sheet: Actinobacteria
Actinobacteria relative abundance = 8.45% of all bacteria
Contig	Relative abundance within bacteria	Domain	Phylum	Class	Order	Family
k141_1000668_length_1639_cov_83.8738	0.007028	Bacteria	Actinobacteria	Actinomycetia	Corynebacteriales	Nocardiaceae
k141_1013446_length_11810_cov_28.1650	0.00641004	Bacteria	Actinobacteria
k141_102116_length_4959_cov_22.0000	0.000620432	Bacteria	Actinobacteria	Actinomycetia	Micrococcales
k141_102319_length_1620_cov_33.0000	0.00598992	Bacteria	Actinobacteria
k141_102388_length_1917_cov_9.0000	0.000472637	Bacteria	Actinobacteria	Actinomycetia
k141_1027209_length_2916_cov_82.6865	0.00936211	Bacteria	Actinobacteria	Actinomycetia	Micrococcales	Ornithinimicrobiaceae
k141_1028736_length_20246_cov_49.2964	0.00646852	Bacteria	Actinobacteria
k141_102924_length_11724_cov_36.8430	0.00207969	Bacteria	Actinobacteria	Actinomycetia	Corynebacteriales	Mycobacteriaceae
k141_1035066_length_2596_cov_75.0000	0.00153048	Bacteria	Actinobacteria	Actinomycetia	Corynebacteriales	Mycobacteriaceae
k141_1039333_length_1661_cov_29.0000	0.00497345	Bacteria	Actinobacteria	Actinomycetia	Streptosporangiales	Streptosporangiaceae
k141_1047034_length_2700_cov_47.5959	0.0111929	Bacteria	Actinobacteria	Actinomycetia	Streptosporangiales	Nocardiopsaceae
k141_1047264_length_2536_cov_30.0000	0.000960425	Bacteria	Actinobacteria	Actinomycetia	Micromonosporales	Micromonosporaceae
k141_1053200_length_3851_cov_20.8170	0.00770885	Bacteria	Actinobacteria
k141_1054756_length_7197_cov_36.8678	0.00753561	Bacteria	Actinobacteria	Actinomycetia	Streptomycetales	Streptomycetaceae
k141_1055800_length_1564_cov_28.6585	0.0138917	Bacteria	Actinobacteria	Actinomycetia	Streptomycetales	Streptomycetaceae
k141_1067246_length_4710_cov_52.8288	0.0058959	Bacteria	Actinobacteria	Actinomycetia
k141_1070562_length_5060_cov_18.5656	0.000578742	Bacteria	Actinobacteria	Actinomycetia
k141_1072713_length_1653_cov_25.0000	0.001993	Bacteria	Actinobacteria	Actinomycetia
k141_1077106_length_3525_cov_82.5632	0.00347507	Bacteria	Actinobacteria	Actinomycetia	Streptomycetales	Streptomycetaceae
k141_1080386_length_1955_cov_168.7404	0.0081453	Bacteria	Actinobacteria	Actinomycetia	Micrococcales	Microbacteriaceae
k141_1106346_length_1883_cov_72.4104	0.000872644	Bacteria	Actinobacteria	Actinomycetia	Micromonosporales	Micromonosporaceae
k141_1115644_length_2600_cov_56.0000	0.00115279	Bacteria	Actinobacteria	Actinomycetia	Propionibacteriales	Propionibacteriaceae
k141_112506_length_1818_cov_26.6589	0.0014371	Bacteria	Actinobacteria	Nitriliruptoria	Egicoccales	Egicoccaceae
k141_1132398_length_3390_cov_37.4518	0.000699555	Bacteria	Actinobacteria	Actinomycetia	Micrococcales	Dermabacteraceae
k141_1135966_length_6057_cov_14.0000	0.000559181	Bacteria	Actinobacteria
k141_1156704_length_2736_cov_14.0000	0.00089342	Bacteria	Actinobacteria	Actinomycetia	Pseudonocardiales	Pseudonocardiaceae
k141_1159561_length_8028_cov_30.4979	0.00692166	Bacteria	Actinobacteria	Actinomycetia	Micrococcales	Micrococcaceae
k141_1159743_length_2678_cov_73.0623	0.00285927	Bacteria	Actinobacteria	Actinomycetia	Micrococcales
k141_1162324_length_3329_cov_42.0000	0.0224019	Bacteria	Actinobacteria	Actinomycetia
k141_1163930_length_7171_cov_62.8188	0.0047136	Bacteria	Actinobacteria	Actinomycetia
k141_1170656_length_6243_cov_41.0008	0.00616275	Bacteria	Actinobacteria
k141_117119_length_3094_cov_176.7897	0.00783257	Bacteria	Actinobacteria	Actinomycetia	Streptomycetales	Streptomycetaceae
k141_1171918_length_1564_cov_50.0000	0.00214667	Bacteria	Actinobacteria	Actinomycetia	Streptomycetales	Streptomycetaceae
k141_1172359_length_2758_cov_23.9511	0.00238461	Bacteria	Actinobacteria	Actinomycetia	Micrococcales	Micrococcaceae
k141_1178360_length_1823_cov_20.0000	0.00112556	Bacteria	Actinobacteria	Actinomycetia	Streptomycetales	Streptomycetaceae
k141_1181126_length_4309_cov_33.4379	0.00122784	Bacteria	Actinobacteria	Actinomycetia
k141_1182673_length_4233_cov_32.6241	0.000678235	Bacteria	Actinobacteria	Actinomycetia	Micrococcales	Micrococcaceae
k141_119576_length_4711_cov_54.0000	6.35224e-05	Bacteria	Actinobacteria	Rubrobacteria	Rubrobacterales	Rubrobacteraceae
k141_1207311_length_1654_cov_57.6609	0.00781477	Bacteria	Actinobacteria	Actinomycetia	Streptomycetales	Streptomycetaceae
k141_1207407_length_3722_cov_60.4563	0.00708393	Bacteria	Actinobacteria	Actinomycetia	Streptosporangiales	Streptosporangiaceae
k141_1213205_length_2248_cov_7.1528	0.0087216	Bacteria	Actinobacteria	Actinomycetia	Corynebacteriales	Mycobacteriaceae
k141_1215732_length_5091_cov_12.9727	0.000527846	Bacteria	Actinobacteria	Actinomycetia
k141_1218909_length_2519_cov_51.0000	0.00137764	Bacteria	Actinobacteria	Actinomycetia	Pseudonocardiales	Pseudonocardiaceae
k141_12215_length_2943_cov_217.8790	0.00112255	Bacteria	Actinobacteria	Actinomycetia	Streptomycetales	Streptomycetaceae
k141_1223447_length_1893_cov_30.0000	0.000115306	Bacteria	Actinobacteria	Actinomycetia	Micrococcales	Brevibacteriaceae
k141_1229158_length_1828_cov_62.2336	0.00763144	Bacteria	Actinobacteria	Rubrobacteria	Rubrobacterales	Rubrobacteraceae
k141_123337_length_2802_cov_38.8174	0.00364817	Bacteria	Actinobacteria	Actinomycetia
k141_1245959_length_2787_cov_63.0000	0.0111232	Bacteria	Actinobacteria	Actinomycetia
k141_1246180_length_1267_cov_6.0000	0.000305941	Bacteria	Actinobacteria	Actinomycetia	Propionibacteriales	Nocardioidaceae
k141_1250305_length_22676_cov_41.3698	0.00713122	Bacteria	Actinobacteria
k141_1251624_length_3281_cov_35.0000	0.00611963	Bacteria	Actinobacteria	Nitriliruptoria
k141_1251916_length_3500_cov_49.0000	0.00105088	Bacteria	Actinobacteria	Actinomycetia	Micrococcales	Microbacteriaceae
k141_125892_length_2341_cov_31.0000	0.00118876	Bacteria	Actinobacteria	Actinomycetia	Micrococcales	Intrasporangiaceae
k141_126825_length_4408_cov_41.0905	0.00432576	Bacteria	Actinobacteria
k141_126883_length_1905_cov_124.0935	0.0500821	Bacteria	Actinobacteria	Actinomycetia	Actinomycetales	Actinomycetaceae
k141_1276057_length_5743_cov_45.3415	0.00727636	Bacteria	Actinobacteria
k141_1276202_length_15500_cov_55.9980	0.00782547	Bacteria	Actinobacteria
k141_1278509_length_3711_cov_242.0490	0.016273	Bacteria	Actinobacteria	Actinomycetia	Propionibacteriales	Nocardioidaceae
k141_1279454_length_1953_cov_116.8951	0.0146064	Bacteria	Actinobacteria	Actinomycetia	Pseudonocardiales	Pseudonocardiaceae
k141_1285202_length_2762_cov_44.1339	0.00559465	Bacteria	Actinobacteria	Actinomycetia	Streptomycetales	Streptomycetaceae
k141_1286561_length_7593_cov_16.0000	0.000468294	Bacteria	Actinobacteria	Actinomycetia
k141_1288226_length_1913_cov_32.5632	0.00566857	Bacteria	Actinobacteria	Nitriliruptoria	Egibacterales	Egibacteraceae
k141_1292255_length_1739_cov_65.2666	0.0069453	Bacteria	Actinobacteria	Actinomycetia	Streptomycetales	Streptomycetaceae
k141_12961_length_1080_cov_34.4409	0.000354623	Bacteria	Actinobacteria	Actinomycetia
k141_1312419_length_3414_cov_66.5652	0.00617628	Bacteria	Actinobacteria	Nitriliruptoria	Egibacterales	Egibacteraceae
k141_132334_length_1895_cov_5.0000	0.0051743	Bacteria	Actinobacteria	Actinomycetia	Pseudonocardiales	Pseudonocardiaceae
k141_1327611_length_2569_cov_89.8460	0.00925942	Bacteria	Actinobacteria	Actinomycetia	Streptomycetales	Streptomycetaceae
k141_1328035_length_2171_cov_16.0000	0.000645299	Bacteria	Actinobacteria	Actinomycetia
k141_1348063_length_2322_cov_21.0000	0.000556821	Bacteria	Actinobacteria	Actinomycetia	Streptomycetales	Streptomycetaceae
k141_1352220_length_3002_cov_14.0000	0.000767346	Bacteria	Actinobacteria	Actinomycetia
k141_1358571_length_2110_cov_65.0000	0.00284064	Bacteria	Actinobacteria	Actinomycetia	Micrococcales	Microbacteriaceae
k141_1358832_length_4133_cov_111.5699	0.00425755	Bacteria	Actinobacteria	Actinomycetia	Streptomycetales	Streptomycetaceae
k141_1367502_length_5120_cov_580.0000	0.00140338	Bacteria	Actinobacteria	Actinomycetia	Micrococcales	Microbacteriaceae
k141_1374135_length_5492_cov_23.0000	2.29378e-05	Bacteria	Actinobacteria	Actinomycetia	Micrococcales	Microbacteriaceae
k141_1394583_length_2479_cov_35.8379	0.00745724	Bacteria	Actinobacteria	Nitriliruptoria	Egibacterales	Egibacteraceae
k141_1396669_length_1687_cov_25.4004	0.00182734	Bacteria	Actinobacteria	Actinomycetia
k141_1399609_length_2311_cov_92.5000	0.00924953	Bacteria	Actinobacteria	Actinomycetia	Streptomycetales	Streptomycetaceae
k141_1401292_length_2238_cov_47.0000	0.00150714	Bacteria	Actinobacteria	Actinomycetia	Streptomycetales	Streptomycetaceae
k141_140255_length_5502_cov_28.0000	0.00152157	Bacteria	Actinobacteria	Actinomycetia	Corynebacteriales
k141_1402754_length_9052_cov_55.2422	0.00715553	Bacteria	Actinobacteria
k141_1420495_length_1956_cov_42.1736	0.0063851	Bacteria	Actinobacteria	Actinomycetia
k141_1421386_length_3148_cov_39.0000	8.19378e-05	Bacteria	Actinobacteria	Rubrobacteria	Rubrobacterales	Baekduiaceae
k141_1431907_length_3751_cov_38.0000	0.00147273	Bacteria	Actinobacteria	Actinomycetia	Streptomycetales	Streptomycetaceae
k141_1432607_length_5043_cov_40.0000	0.00623012	Bacteria	Actinobacteria	Nitriliruptoria
k141_1435289_length_2746_cov_30.1328	0.00106608	Bacteria	Actinobacteria	Actinomycetia	Pseudonocardiales	Pseudonocardiaceae
k141_1450265_length_5964_cov_72.8097	0.0187351	Bacteria	Actinobacteria	Actinomycetia	Streptomycetales	Streptomycetaceae
k141_1451770_length_3091_cov_59.8912	0.002407	Bacteria	Actinobacteria	Actinomycetia	Micrococcales	Microbacteriaceae
k141_1454270_length_1706_cov_54.6735	0.0131411	Bacteria	Actinobacteria	Actinomycetia
k141_1458987_length_10549_cov_35.0000	0.000847875	Bacteria	Actinobacteria	Actinomycetia
k141_147629_length_3701_cov_75.1770	0.00422045	Bacteria	Actinobacteria	Actinomycetia
k141_1476989_length_1284_cov_15.0000	0.000354735	Bacteria	Actinobacteria	Actinomycetia	Micrococcales	Micrococcaceae
k141_1480051_length_3447_cov_68.7686	0.00539554	Bacteria	Actinobacteria	Actinomycetia	Corynebacteriales	Mycobacteriaceae
k141_1481007_length_9793_cov_228.2455	0.00507821	Bacteria	Actinobacteria	Actinomycetia
k141_148313_length_2204_cov_79.0921	0.00821744	Bacteria	Actinobacteria	Actinomycetia	Propionibacteriales	Propionibacteriaceae
k141_1485461_length_4118_cov_34.8486	0.00191413	Bacteria	Actinobacteria	Actinomycetia	Streptomycetales	Streptomycetaceae
k141_1509818_length_2918_cov_27.0000	0.00173175	Bacteria	Actinobacteria	Actinomycetia	Streptomycetales	Streptomycetaceae
k141_1518295_length_1522_cov_98.0304	0.0161227	Bacteria	Actinobacteria	Actinomycetia
k141_1521544_length_2609_cov_5.0000	0.000543862	Bacteria	Actinobacteria	Coriobacteriia	Eggerthellales	Eggerthellaceae
k141_1529776_length_2107_cov_35.3276	0.00556262	Bacteria	Actinobacteria	Actinomycetia
k141_1532452_length_6765_cov_36.6784	0.00652853	Bacteria	Actinobacteria	Nitriliruptoria
k141_1535018_length_2937_cov_24.0000	0.00132896	Bacteria	Actinobacteria	Actinomycetia	Corynebacteriales	Mycobacteriaceae
k141_1538844_length_2743_cov_22.2145	0.0013675	Bacteria	Actinobacteria	Actinomycetia	Streptomycetales	Streptomycetaceae
k141_1539066_length_1333_cov_10.0000	0.000901649	Bacteria	Actinobacteria	Actinomycetia	Streptomycetales	Streptomycetaceae
k141_1539583_length_2603_cov_31.0000	0.00095255	Bacteria	Actinobacteria	Actinomycetia	Streptomycetales	Streptomycetaceae
k141_1556129_length_1993_cov_13.0000	0.0333402	Bacteria	Actinobacteria	Actinomycetia	Micrococcales	Micrococcaceae
k141_1557380_length_2422_cov_76.8220	0.008368	Bacteria	Actinobacteria	Actinomycetia	Pseudonocardiales	Pseudonocardiaceae
k141_155754_length_1985_cov_28.0000	0.000650349	Bacteria	Actinobacteria	Actinomycetia	Streptomycetales	Streptomycetaceae
k141_1566235_length_3847_cov_32.0262	0.00696534	Bacteria	Actinobacteria	Nitriliruptoria	Euzebyales	Euzebyaceae
k141_1568509_length_3419_cov_55.5662	0.00603712	Bacteria	Actinobacteria	Actinomycetia
k141_157910_length_3093_cov_39.0000	0.00607014	Bacteria	Actinobacteria	Actinomycetia
k141_1585357_length_2173_cov_33.0000	0.00142323	Bacteria	Actinobacteria	Actinomycetia	Streptomycetales	Streptomycetaceae
k141_1585428_length_7315_cov_23.0000	0.00659028	Bacteria	Actinobacteria
k141_1593255_length_2215_cov_90.9484	0.00677434	Bacteria	Actinobacteria	Actinomycetia	Micrococcales	Cellulomonadaceae
k141_1611714_length_5348_cov_34.0000	0.00107153	Bacteria	Actinobacteria	Actinomycetia
k141_1614265_length_8171_cov_42.0000	0.00741932	Bacteria	Actinobacteria
k141_163865_length_5818_cov_124.8568	0.00209542	Bacteria	Actinobacteria	Coriobacteriia	Eggerthellales	Eggerthellaceae
k141_1643159_length_2484_cov_8.0000	0	Bacteria	Actinobacteria	Actinomycetia
k141_1643332_length_1505_cov_25.0000	0.00152105	Bacteria	Actinobacteria	Actinomycetia	Micrococcales	Microbacteriaceae
k141_1647959_length_4082_cov_37.0000	0.000747027	Bacteria	Actinobacteria	Actinomycetia
k141_16537_length_3219_cov_55.7882	0.00801309	Bacteria	Actinobacteria	Nitriliruptoria	Euzebyales	Euzebyaceae
k141_1656263_length_1647_cov_100.4595	0.0126881	Bacteria	Actinobacteria	Actinomycetia	Streptomycetales	Streptomycetaceae
k141_1661037_length_2622_cov_83.5272	0.0023134	Bacteria	Actinobacteria	Actinomycetia
k141_1662713_length_1924_cov_40.0000	0.000146681	Bacteria	Actinobacteria	Actinomycetia	Corynebacteriales	Corynebacteriaceae
k141_1667321_length_2972_cov_88.0000	0.000897863	Bacteria	Actinobacteria	Actinomycetia	Corynebacteriales	Gordoniaceae
k141_1672167_length_1496_cov_31.0000	0.000874949	Bacteria	Actinobacteria	Actinomycetia
k141_1681517_length_2819_cov_26.0000	0.0129871	Bacteria	Actinobacteria	Nitriliruptoria	Euzebyales	Euzebyaceae
k141_1683448_length_3888_cov_14.0000	0.00036909	Bacteria	Actinobacteria	Actinomycetia	Streptomycetales	Streptomycetaceae
k141_1690831_length_4188_cov_42.0000	0.0127726	Bacteria	Actinobacteria	Nitriliruptoria
k141_1699424_length_1742_cov_19.0000	0.000689382	Bacteria	Actinobacteria	Actinomycetia	Corynebacteriales	Gordoniaceae
k141_1704819_length_3533_cov_13.0000	0.000952846	Bacteria	Actinobacteria	Actinomycetia	Micrococcales	Ornithinimicrobiaceae
k141_1706536_length_4894_cov_34.0000	0.0072317	Bacteria	Actinobacteria
k141_1707226_length_1871_cov_62.6370	0.00444156	Bacteria	Actinobacteria	Actinomycetia
k141_1709963_length_2841_cov_10.0000	0.000788838	Bacteria	Actinobacteria	Actinomycetia	Micrococcales	Microbacteriaceae
k141_1714440_length_16359_cov_38.6960	0.0067513	Bacteria	Actinobacteria	Nitriliruptoria	Euzebyales	Euzebyaceae
k141_1717219_length_1933_cov_17.0424	0.00747225	Bacteria	Actinobacteria	Nitriliruptoria	Egibacterales	Egibacteraceae
k141_1723610_length_4183_cov_37.1997	0.00252004	Bacteria	Actinobacteria	Actinomycetia	Micrococcales	Micrococcaceae
k141_1736169_length_2665_cov_22.0000	0.00109629	Bacteria	Actinobacteria	Actinomycetia	Streptomycetales	Streptomycetaceae
k141_1737815_length_2346_cov_21.6821	0.000642481	Bacteria	Actinobacteria	Actinomycetia	Micromonosporales	Micromonosporaceae
k141_1738273_length_1419_cov_25.0000	0.000920429	Bacteria	Actinobacteria	Actinomycetia	Corynebacteriales	Mycobacteriaceae
k141_1743702_length_20939_cov_27.2803	0.000905008	Bacteria	Actinobacteria	Actinomycetia	Micrococcales	Micrococcaceae
k141_1752877_length_2096_cov_48.3780	0.0038721	Bacteria	Actinobacteria	Actinomycetia	Micrococcales
k141_1755151_length_2531_cov_79.4971	0.00667812	Bacteria	Actinobacteria	Actinomycetia
k141_1756184_length_2667_cov_18.0000	0.000709182	Bacteria	Actinobacteria	Actinomycetia	Actinomycetales	Actinomycetaceae
k141_1760617_length_1007_cov_5.0000	0.000870883	Bacteria	Actinobacteria	Actinomycetia	Streptosporangiales	Thermomonosporaceae
k141_1769942_length_2560_cov_25.0000	0.00203569	Bacteria	Actinobacteria	Actinomycetia
k141_1770909_length_5589_cov_19.0000	0.00102281	Bacteria	Actinobacteria	Actinomycetia	Streptomycetales	Streptomycetaceae
k141_1777820_length_3623_cov_70.9925	0.000791755	Bacteria	Actinobacteria	Actinomycetia	Streptomycetales	Streptomycetaceae
k141_1778756_length_3183_cov_79.7705	0.00554959	Bacteria	Actinobacteria	Actinomycetia	Streptomycetales	Streptomycetaceae
k141_1788000_length_1887_cov_69.2766	0.00377	Bacteria	Actinobacteria	Actinomycetia	Streptomycetales	Streptomycetaceae
k141_1795181_length_2615_cov_37.6710	0.00688684	Bacteria	Actinobacteria
k141_1795185_length_2043_cov_57.5705	0.00612629	Bacteria	Actinobacteria	Actinomycetia
k141_1797624_length_2949_cov_6.0000	0.000502835	Bacteria	Actinobacteria	Actinomycetia	Pseudonocardiales	Pseudonocardiaceae
k141_1808764_length_2144_cov_49.0000	0.00177903	Bacteria	Actinobacteria	Actinomycetia	Streptomycetales	Streptomycetaceae
k141_1811001_length_1981_cov_28.0000	0.0023549	Bacteria	Actinobacteria	Actinomycetia	Streptomycetales	Streptomycetaceae
k141_1811057_length_9691_cov_47.0484	0.00781699	Bacteria	Actinobacteria	Nitriliruptoria
k141_1822247_length_7476_cov_14.0000	0.000704857	Bacteria	Actinobacteria	Actinomycetia	Micrococcales	Micrococcaceae
k141_1829507_length_5154_cov_65.7395	0.00490891	Bacteria	Actinobacteria
k141_1831998_length_4929_cov_24.0533	0.00199088	Bacteria	Actinobacteria	Actinomycetia	Streptomycetales	Streptomycetaceae
k141_1839352_length_1578_cov_51.2895	0.000899603	Bacteria	Actinobacteria	Actinomycetia	Actinobacteria bacterium YIM 96077
k141_1848590_length_3284_cov_55.5975	0.0026024	Bacteria	Actinobacteria	Actinomycetia	Frankiales	Frankiaceae
k141_1849098_length_2026_cov_58.3162	0.000887044	Bacteria	Actinobacteria	Actinomycetia	Actinobacteria bacterium IMCC26256
k141_1852924_length_1914_cov_14.8895	0.000427221	Bacteria	Actinobacteria	Actinomycetia	Streptomycetales	Streptomycetaceae
k141_1858497_length_1789_cov_36.8143	0.00755888	Bacteria	Actinobacteria	Actinomycetia
k141_1864678_length_3880_cov_31.0000	0.000523326	Bacteria	Actinobacteria	Actinomycetia
k141_1870886_length_2839_cov_54.5397	0.00664367	Bacteria	Actinobacteria	Actinomycetia
k141_18711_length_1788_cov_33.4979	0.000629495	Bacteria	Actinobacteria	Actinomycetia	Jiangellales	Jiangellaceae
k141_1871435_length_2226_cov_30.0000	0.000866659	Bacteria	Actinobacteria	Actinomycetia	Micrococcales	Dermacoccaceae
k141_1889721_length_1081_cov_25.0000	3.63815e-05	Bacteria	Actinobacteria	Actinomycetia	Micrococcales	Microbacteriaceae
k141_189248_length_3207_cov_51.1331	0.00234288	Bacteria	Actinobacteria	Actinomycetia
k141_1902796_length_3176_cov_41.0000	0.00112404	Bacteria	Actinobacteria	Actinomycetia
k141_1902880_length_3356_cov_37.0000	0.000619903	Bacteria	Actinobacteria	Actinomycetia	Corynebacteriales	Mycobacteriaceae
k141_190559_length_4272_cov_33.0000	0.00647504	Bacteria	Actinobacteria	Nitriliruptoria
k141_1915463_length_2344_cov_27.0000	0.0011001	Bacteria	Actinobacteria	Actinomycetia	Micromonosporales	Micromonosporaceae
k141_191937_length_14566_cov_47.0000	0.00712358	Bacteria	Actinobacteria
k141_1929436_length_3174_cov_40.0000	9.28748e-05	Bacteria	Actinobacteria	Actinomycetia
k141_193114_length_1943_cov_130.0572	0.00396034	Bacteria	Actinobacteria	Actinomycetia	Micrococcales	Microbacteriaceae
k141_1934243_length_1799_cov_34.5899	0.00125874	Bacteria	Actinobacteria	Actinomycetia	Corynebacteriales	Nocardiaceae
k141_193438_length_1915_cov_29.7289	0.00136479	Bacteria	Actinobacteria	Actinomycetia
k141_1936583_length_1728_cov_19.4468	0.00887451	Bacteria	Actinobacteria	Nitriliruptoria	Egicoccales	Egicoccaceae
k141_1941567_length_1574_cov_16.0000	0.00120809	Bacteria	Actinobacteria	Actinomycetia	Corynebacteriales	Nocardiaceae
k141_194262_length_2294_cov_34.6526	0.00473577	Bacteria	Actinobacteria	Actinomycetia	Micrococcales	Microbacteriaceae
k141_1942814_length_5440_cov_13.0000	0.000606775	Bacteria	Actinobacteria	Actinomycetia	Pseudonocardiales	Pseudonocardiaceae
k141_194347_length_2453_cov_24.0000	8.29776e-05	Bacteria	Actinobacteria	Actinomycetia	Micrococcales	Microbacteriaceae
k141_1943523_length_11292_cov_44.1789	0.00674942	Bacteria	Actinobacteria	Nitriliruptoria
k141_1947185_length_16634_cov_48.8929	0.00692983	Bacteria	Actinobacteria	Nitriliruptoria
k141_1949544_length_1950_cov_82.2510	0.0066535	Bacteria	Actinobacteria	Actinomycetia	Micrococcales	Ornithinimicrobiaceae
k141_1951555_length_1737_cov_21.0000	0.00162857	Bacteria	Actinobacteria	Actinomycetia	Micrococcales	Cellulomonadaceae
k141_1957760_length_5411_cov_66.0000	0.0022397	Bacteria	Actinobacteria	Actinomycetia	Micrococcales	Microbacteriaceae
k141_1958150_length_3986_cov_53.1207	0.00173433	Bacteria	Actinobacteria	Actinomycetia	Micromonosporales	Micromonosporaceae
k141_1964309_length_4095_cov_32.0000	0.000615293	Bacteria	Actinobacteria	Actinomycetia	Frankiales	Frankineae bacterium MT45
k141_1974571_length_8653_cov_35.0000	0.0208873	Bacteria	Actinobacteria	Nitriliruptoria	Egibacterales	Egibacteraceae
k141_1975008_length_2295_cov_60.0000	0.000811818	Bacteria	Actinobacteria
k141_1986754_length_13773_cov_32.7183	0.00693764	Bacteria	Actinobacteria
k141_1996090_length_2442_cov_37.0000	0.000765158	Bacteria	Actinobacteria	Actinomycetia
k141_2019775_length_2465_cov_36.0000	0.00188538	Bacteria	Actinobacteria	Rubrobacteria	Rubrobacterales	Baekduiaceae
k141_2022618_length_1622_cov_88.9716	0.0099313	Bacteria	Actinobacteria	Actinomycetia	Micrococcales	Microbacteriaceae
k141_2035790_length_2085_cov_32.0000	0.0016983	Bacteria	Actinobacteria	Actinomycetia	Streptomycetales	Streptomycetaceae
k141_2040427_length_4775_cov_30.0000	0.00115512	Bacteria	Actinobacteria	Actinomycetia	Streptomycetales	Streptomycetaceae
k141_2055240_length_1769_cov_70.1597	0.0019401	Bacteria	Actinobacteria	Actinomycetia	Micrococcales	Microbacteriaceae
k141_2057941_length_3580_cov_35.1951	0.00624758	Bacteria	Actinobacteria	Actinomycetia
k141_2058873_length_1592_cov_36.8181	0.00507525	Bacteria	Actinobacteria	Actinomycetia	Streptomycetales	Streptomycetaceae
k141_2058875_length_2124_cov_36.0000	0.00509295	Bacteria	Actinobacteria	Actinomycetia	Jiangellales	Jiangellaceae
k141_2062377_length_1944_cov_19.0000	0.00109953	Bacteria	Actinobacteria	Actinomycetia	Streptosporangiales	Thermomonosporaceae
k141_2070370_length_2903_cov_16.0000	0.000690621	Bacteria	Actinobacteria	Actinomycetia	Propionibacteriales	Propionibacteriaceae
k141_2072556_length_1701_cov_48.0000	0.00620076	Bacteria	Actinobacteria	Nitriliruptoria
k141_2077267_length_2834_cov_20.0000	0.00102699	Bacteria	Actinobacteria	Actinomycetia	Streptosporangiales	Streptosporangiaceae
k141_2078764_length_2223_cov_11.0000	0.00127214	Bacteria	Actinobacteria	Actinomycetia	Jiangellales	Jiangellaceae
k141_2087321_length_7251_cov_42.8246	0.0065844	Bacteria	Actinobacteria
k141_2094479_length_3603_cov_18.0029	0.00062588	Bacteria	Actinobacteria	Actinomycetia	Micrococcales	Microbacteriaceae
k141_2095315_length_1899_cov_12.0000	0.0279579	Bacteria	Actinobacteria	Nitriliruptoria	Egibacterales	Egibacteraceae
k141_2096342_length_5909_cov_17.0000	0.000834414	Bacteria	Actinobacteria	Actinomycetia	Streptomycetales	Streptomycetaceae
k141_2106931_length_2006_cov_20.0000	0.000490277	Bacteria	Actinobacteria	Actinomycetia
k141_2111739_length_2353_cov_24.0000	0.00106398	Bacteria	Actinobacteria	Actinomycetia	Micrococcales	Bogoriellaceae
k141_212019_length_3061_cov_39.0000	0.00581151	Bacteria	Actinobacteria	Actinomycetia
k141_2121330_length_1577_cov_27.0000	0.00986333	Bacteria	Actinobacteria	Nitriliruptoria	Egicoccales	Egicoccaceae
k141_2124594_length_5305_cov_32.0000	0.00717725	Bacteria	Actinobacteria
k141_2138016_length_1697_cov_108.2519	0.0078908	Bacteria	Actinobacteria	Actinomycetia
k141_2143142_length_2178_cov_24.8547	0.00060911	Bacteria	Actinobacteria	Actinomycetia	Streptomycetales	Streptomycetaceae
k141_2149948_length_13708_cov_38.5744	0.00972082	Bacteria	Actinobacteria
k141_2157344_length_2506_cov_54.0000	0.00549174	Bacteria	Actinobacteria	Actinomycetia	Micrococcales	Micrococcaceae
k141_2169893_length_2072_cov_8.7266	0.00623246	Bacteria	Actinobacteria	Actinomycetia	Micrococcales	Microbacteriaceae
k141_2172372_length_1533_cov_43.0000	0.00107964	Bacteria	Actinobacteria	Actinomycetia	Micrococcales	Bogoriellaceae
k141_2175522_length_6119_cov_102.5094	0.00564272	Bacteria	Actinobacteria	Actinomycetia
k141_2183675_length_3153_cov_52.1517	0.00297395	Bacteria	Actinobacteria	Actinomycetia
k141_218581_length_2027_cov_50.4396	0.00261635	Bacteria	Actinobacteria	Actinomycetia	Corynebacteriales	Mycobacteriaceae
k141_2188566_length_3158_cov_40.0000	0.000976776	Bacteria	Actinobacteria	Actinomycetia	Propionibacteriales	Propionibacteriaceae
k141_2191148_length_2056_cov_36.0000	1.76663e-05	Bacteria	Actinobacteria	Actinomycetia	Micromonosporales	Micromonosporaceae
k141_2191246_length_2070_cov_70.0000	0.00240345	Bacteria	Actinobacteria	Actinomycetia	Streptomycetales	Streptomycetaceae
k141_2207787_length_2004_cov_10.0000	0.00086948	Bacteria	Actinobacteria	Actinomycetia	Micrococcales	Microbacteriaceae
k141_2223693_length_2966_cov_18.0000	0.000612824	Bacteria	Actinobacteria	Actinomycetia	Propionibacteriales	Nocardioidaceae
k141_222419_length_2300_cov_53.8425	0.0117835	Bacteria	Actinobacteria
k141_2231745_length_4490_cov_36.9653	0.00768636	Bacteria	Actinobacteria
k141_2234000_length_4300_cov_52.0361	0.00595152	Bacteria	Actinobacteria
k141_2239854_length_2284_cov_81.0000	0.00150589	Bacteria	Actinobacteria	Nitriliruptoria	Egibacterales	Egibacteraceae
k141_2244854_length_3136_cov_48.0000	0.00249752	Bacteria	Actinobacteria	Actinomycetia	Streptomycetales	Streptomycetaceae
k141_2251293_length_4415_cov_30.0945	0.00714344	Bacteria	Actinobacteria
k141_2256093_length_4437_cov_53.5996	0.00675239	Bacteria	Actinobacteria	Actinomycetia	Streptomycetales	Streptomycetaceae
k141_225736_length_3817_cov_40.2783	0.00803229	Bacteria	Actinobacteria	Actinomycetia	Micrococcales	Microbacteriaceae
k141_2272830_length_1282_cov_29.0000	6.06502e-05	Bacteria	Actinobacteria	Actinomycetia
k141_2274584_length_5948_cov_15.0000	0.000455119	Bacteria	Actinobacteria	Actinomycetia	Micrococcales	Micrococcaceae
k141_2276876_length_1435_cov_25.0000	0.000104945	Bacteria	Actinobacteria	Actinomycetia	Corynebacteriales	Nocardiaceae
k141_2277016_length_1685_cov_52.0000	0.0024908	Bacteria	Actinobacteria	Actinomycetia	Streptomycetales	Streptomycetaceae
k141_2279900_length_3658_cov_78.9664	0.00738113	Bacteria	Actinobacteria	Actinomycetia	Streptomycetales	Streptomycetaceae
k141_228850_length_1596_cov_78.6131	0.00719508	Bacteria	Actinobacteria	Actinomycetia	Corynebacteriales	Nocardiaceae
k141_229310_length_4022_cov_35.0000	0.000760767	Bacteria	Actinobacteria	Actinomycetia
k141_230390_length_2382_cov_60.1080	0.00816614	Bacteria	Actinobacteria	Actinomycetia	Micrococcales	Micrococcaceae
k141_2312643_length_2480_cov_49.1556	0.00390121	Bacteria	Actinobacteria	Actinomycetia
k141_2323961_length_2949_cov_47.3917	0.00741897	Bacteria	Actinobacteria	Actinomycetia	Micrococcales	Microbacteriaceae
k141_235652_length_5414_cov_59.0000	0.00137492	Bacteria	Actinobacteria	Actinomycetia
k141_241212_length_2527_cov_20.3194	0.0058455	Bacteria	Actinobacteria
k141_246582_length_2032_cov_50.0000	0.00120421	Bacteria	Actinobacteria	Nitriliruptoria	Egicoccales	Egicoccaceae
k141_249796_length_5268_cov_41.7416	0.021327	Bacteria	Actinobacteria	Actinomycetia	Streptomycetales	Streptomycetaceae
k141_250529_length_3042_cov_19.0000	0.0011345	Bacteria	Actinobacteria	Actinomycetia	Streptomycetales	Streptomycetaceae
k141_251109_length_2641_cov_36.3468	0.0056211	Bacteria	Actinobacteria
k141_257424_length_4439_cov_27.5649	0.00554305	Bacteria	Actinobacteria	Nitriliruptoria
k141_259515_length_1328_cov_8.0000	0.00128725	Bacteria	Actinobacteria	Actinomycetia	Streptomycetales	Streptomycetaceae
k141_263526_length_9340_cov_39.0000	0.00138278	Bacteria	Actinobacteria	Actinomycetia	Micrococcales	Ornithinimicrobiaceae
k141_266365_length_1621_cov_26.0000	0.00011561	Bacteria	Actinobacteria	Actinomycetia	Micrococcales	Micrococcaceae
k141_267284_length_2329_cov_21.7888	0.00141173	Bacteria	Actinobacteria	Actinomycetia	Streptomycetales	Streptomycetaceae
k141_271259_length_1870_cov_93.4916	0.0100556	Bacteria	Actinobacteria	Actinomycetia	Propionibacteriales	Propionibacteriaceae
k141_273636_length_1972_cov_31.0000	0.0030045	Bacteria	Actinobacteria	Actinomycetia	Corynebacteriales	Corynebacteriaceae
k141_277333_length_5049_cov_31.1764	0.0018761	Bacteria	Actinobacteria	Actinomycetia	Micrococcales	Microbacteriaceae
k141_28504_length_7055_cov_34.4650	0.00693239	Bacteria	Actinobacteria	Nitriliruptoria	Egibacterales	Egibacteraceae
k141_293700_length_3490_cov_107.3126	0.0118019	Bacteria	Actinobacteria	Nitriliruptoria	Egibacterales	Egibacteraceae
k141_297326_length_6872_cov_42.0000	0.000759161	Bacteria	Actinobacteria	Actinomycetia	Frankiales	Frankineae bacterium MT45
k141_29909_length_1662_cov_25.0000	0.0734958	Bacteria	Actinobacteria	Nitriliruptoria
k141_307013_length_2043_cov_16.0000	0.000665828	Bacteria	Actinobacteria	Actinomycetia	Streptomycetales	Streptomycetaceae
k141_307177_length_4977_cov_34.9187	0.00573114	Bacteria	Actinobacteria	Actinomycetia
k141_314527_length_2742_cov_46.3280	0.00481908	Bacteria	Actinobacteria	Actinomycetia	Propionibacteriales	Nocardioidaceae
k141_317573_length_6491_cov_46.7313	0.0062693	Bacteria	Actinobacteria	Nitriliruptoria
k141_321928_length_5978_cov_70.2315	0.00438118	Bacteria	Actinobacteria	Actinomycetia	Streptomycetales	Streptomycetaceae
k141_325102_length_2474_cov_55.0000	0.00156336	Bacteria	Actinobacteria	Actinomycetia	Jiangellales	Jiangellaceae
k141_353662_length_1641_cov_24.0000	0.00257257	Bacteria	Actinobacteria
k141_357591_length_2740_cov_34.0000	0.00957239	Bacteria	Actinobacteria
k141_359823_length_2631_cov_15.0000	0.000949946	Bacteria	Actinobacteria	Actinomycetia	Actinomycetales	Actinomycetaceae
k141_364959_length_1235_cov_39.0219	0	Bacteria	Actinobacteria	Actinomycetia	Micrococcales	Micrococcaceae
k141_368365_length_2397_cov_17.0000	0.0025855	Bacteria	Actinobacteria	Actinomycetia	Propionibacteriales	Nocardioidaceae
k141_372068_length_11920_cov_55.1827	0.00691541	Bacteria	Actinobacteria
k141_37545_length_11733_cov_25.0084	0.000532834	Bacteria	Actinobacteria	Coriobacteriia	Eggerthellales	Eggerthellaceae
k141_377236_length_1004_cov_15.0000	4.42813e-05	Bacteria	Actinobacteria	Actinobacteria bacterium IMCC26103
k141_381689_length_1386_cov_73.0064	0.000109681	Bacteria	Actinobacteria	Actinomycetia
k141_390669_length_11529_cov_214.9227	0.00943171	Bacteria	Actinobacteria
k141_397029_length_2171_cov_37.9675	0.000811573	Bacteria	Actinobacteria	Actinomycetia	Streptosporangiales	Thermomonosporaceae
k141_399225_length_5568_cov_52.8445	0.0015489	Bacteria	Actinobacteria	Actinomycetia	Corynebacteriales	Nocardiaceae
k141_403593_length_2175_cov_49.9794	0.00174877	Bacteria	Actinobacteria	Actinomycetia	Streptosporangiales	Streptosporangiaceae
k141_413053_length_3645_cov_74.0000	0.00098487	Bacteria	Actinobacteria	Actinomycetia
k141_419490_length_2809_cov_95.5334	0.00737481	Bacteria	Actinobacteria	Actinomycetia
k141_41953_length_9203_cov_48.6217	0.0100142	Bacteria	Actinobacteria	Nitriliruptoria
k141_429862_length_9207_cov_31.3462	0.0094725	Bacteria	Actinobacteria
k141_429962_length_4316_cov_31.0000	0.000948616	Bacteria	Actinobacteria	Actinomycetia
k141_434824_length_1547_cov_63.7312	0.00536865	Bacteria	Actinobacteria
k141_43699_length_1571_cov_46.5594	0.00638392	Bacteria	Actinobacteria	Actinomycetia	Propionibacteriales	Nocardioidaceae
k141_439812_length_1565_cov_84.3968	0.00921301	Bacteria	Actinobacteria	Actinomycetia	Micrococcales	Brevibacteriaceae
k141_445967_length_2789_cov_19.0000	0.00655303	Bacteria	Actinobacteria	Actinomycetia
k141_450174_length_3806_cov_25.0000	0.000906363	Bacteria	Actinobacteria	Nitriliruptoria	Egicoccales	Egicoccaceae
k141_460019_length_2775_cov_37.6910	0.00133083	Bacteria	Actinobacteria
k141_46565_length_5637_cov_89.6479	0.00468197	Bacteria	Actinobacteria	Actinomycetia
k141_467781_length_3357_cov_44.0000	0.00176901	Bacteria	Actinobacteria	Actinomycetia	Streptomycetales	Streptomycetaceae
k141_4727_length_1692_cov_10.0000	0.00966557	Bacteria	Actinobacteria	Actinomycetia
k141_481026_length_7115_cov_31.9191	0.006171	Bacteria	Actinobacteria	Nitriliruptoria
k141_482218_length_2944_cov_38.1602	0.00167576	Bacteria	Actinobacteria	Actinomycetia	Bifidobacteriales	Bifidobacteriaceae
k141_490525_length_4204_cov_79.8048	0.00843691	Bacteria	Actinobacteria	Actinomycetia
k141_505316_length_3958_cov_20.0000	0.00120029	Bacteria	Actinobacteria	Rubrobacteria	Rubrobacterales	Baekduiaceae
k141_507283_length_4969_cov_35.3507	0.00289829	Bacteria	Actinobacteria	Actinomycetia	Corynebacteriales	Mycobacteriaceae
k141_507881_length_3738_cov_26.0000	0.000696128	Bacteria	Actinobacteria	Actinomycetia	Streptomycetales	Streptomycetaceae
k141_516763_length_2913_cov_51.3994	0.00129834	Bacteria	Actinobacteria	Actinomycetia	Corynebacteriales	Nocardiaceae
k141_521367_length_6996_cov_55.8849	0.00731582	Bacteria	Actinobacteria
k141_524160_length_3431_cov_69.8708	0.00605299	Bacteria	Actinobacteria	Actinomycetia	Streptomycetales	Streptomycetaceae
k141_525509_length_2660_cov_85.0615	0.00690732	Bacteria	Actinobacteria	Actinomycetia	Micromonosporales	Micromonosporaceae
k141_526611_length_12484_cov_61.3196	0.00311503	Bacteria	Actinobacteria	Actinomycetia
k141_529401_length_3820_cov_77.4265	0.00493155	Bacteria	Actinobacteria	Coriobacteriia	Eggerthellales	Eggerthellaceae
k141_546434_length_2313_cov_67.3333	0.00508127	Bacteria	Actinobacteria	Actinomycetia	Corynebacteriales	Corynebacteriaceae
k141_549542_length_1721_cov_8.0000	0.000904097	Bacteria	Actinobacteria	Actinomycetia	Micrococcales	Intrasporangiaceae
k141_560635_length_4692_cov_24.0000	0.00142736	Bacteria	Actinobacteria	Actinomycetia	Micrococcales	Microbacteriaceae
k141_56361_length_2534_cov_19.3723	0.00808894	Bacteria	Actinobacteria
k141_570690_length_1714_cov_33.0000	0.00622886	Bacteria	Actinobacteria	Actinomycetia	Streptomycetales	Streptomycetaceae
k141_573253_length_7860_cov_43.3214	0.00601082	Bacteria	Actinobacteria	Nitriliruptoria	Egibacterales	Egibacteraceae
k141_573396_length_7177_cov_128.9223	0.00613169	Bacteria	Actinobacteria	Actinomycetia	Micrococcales	Microbacteriaceae
k141_583587_length_1978_cov_67.0000	7.39613e-05	Bacteria	Actinobacteria	Actinomycetia	Corynebacteriales	Corynebacteriaceae
k141_588196_length_3014_cov_73.0947	0.00958753	Bacteria	Actinobacteria	Actinomycetia
k141_589905_length_10284_cov_43.5771	0.00645203	Bacteria	Actinobacteria	Actinomycetia
k141_590449_length_1564_cov_68.0000	0.00675511	Bacteria	Actinobacteria	Actinomycetia	Streptosporangiales	Streptosporangiaceae
k141_597692_length_7666_cov_26.0000	0.000601666	Bacteria	Actinobacteria	Actinomycetia	Streptomycetales	Streptomycetaceae
k141_605192_length_4363_cov_24.0000	0.00156159	Bacteria	Actinobacteria	Actinomycetia	Streptosporangiales	Thermomonosporaceae
k141_607412_length_3879_cov_95.7234	0.0041334	Bacteria	Actinobacteria	Actinomycetia	Micromonosporales	Micromonosporaceae
k141_609136_length_2556_cov_23.0000	8.96726e-05	Bacteria	Actinobacteria	Actinomycetia
k141_614239_length_1535_cov_39.0000	0.00607106	Bacteria	Actinobacteria	Actinomycetia
k141_62703_length_1721_cov_63.3019	0.0101239	Bacteria	Actinobacteria	Actinomycetia	Jiangellales	Jiangellaceae
k141_630840_length_1908_cov_45.0000	0.000950262	Bacteria	Actinobacteria	Actinomycetia	Streptomycetales	Streptomycetaceae
k141_636673_length_2110_cov_54.2519	0.00366551	Bacteria	Actinobacteria	Actinomycetia	Corynebacteriales
k141_651096_length_15807_cov_45.6591	0.00729126	Bacteria	Actinobacteria
k141_657733_length_2837_cov_49.7478	0.00651584	Bacteria	Actinobacteria	Actinomycetia
k141_666607_length_2044_cov_114.6926	0.0151327	Bacteria	Actinobacteria	Actinomycetia	Micrococcales	Microbacteriaceae
k141_669626_length_3482_cov_7.0000	0.000816619	Bacteria	Actinobacteria	Actinomycetia	Micrococcales	Dermabacteraceae
k141_679921_length_2398_cov_35.0000	0.00136504	Bacteria	Actinobacteria	Actinomycetia	Micrococcales	Microbacteriaceae
k141_68062_length_4131_cov_86.7699	0.011584	Bacteria	Actinobacteria	Actinomycetia	Micrococcales	Microbacteriaceae
k141_684504_length_1870_cov_31.6669	0.00715495	Bacteria	Actinobacteria	Actinomycetia	Corynebacteriales	Mycobacteriaceae
k141_687322_length_4198_cov_39.3271	0.00109606	Bacteria	Actinobacteria	Actinomycetia
k141_689597_length_3777_cov_27.0000	0.00743785	Bacteria	Actinobacteria	Nitriliruptoria	Egibacterales	Egibacteraceae
k141_691085_length_1992_cov_29.0000	0.00911569	Bacteria	Actinobacteria	Actinomycetia
k141_692998_length_5276_cov_21.0000	0.000747728	Bacteria	Actinobacteria	Actinomycetia	Micrococcales	Micrococcaceae
k141_701861_length_3097_cov_31.8112	0.00706735	Bacteria	Actinobacteria	Actinomycetia	Micrococcales	Promicromonosporaceae
k141_704215_length_3389_cov_192.6281	0.00399793	Bacteria	Actinobacteria	Actinomycetia	Propionibacteriales	Nocardioidaceae
k141_709242_length_28923_cov_40.5294	0.00144391	Bacteria	Actinobacteria	Actinomycetia
k141_710653_length_1565_cov_88.3806	0.00977617	Bacteria	Actinobacteria	Actinomycetia	Corynebacteriales
k141_712778_length_37993_cov_69.6721	0.00678591	Bacteria	Actinobacteria
k141_714285_length_1703_cov_25.0000	8.30836e-05	Bacteria	Actinobacteria	Actinomycetia	Streptomycetales	Streptomycetaceae
k141_716745_length_6747_cov_89.1408	0.00288321	Bacteria	Actinobacteria	Actinomycetia
k141_723871_length_3215_cov_54.1132	0.00239789	Bacteria	Actinobacteria	Actinomycetia	Streptomycetales	Streptomycetaceae
k141_729436_length_2517_cov_70.8767	0.0065418	Bacteria	Actinobacteria	Nitriliruptoria	Egibacterales	Egibacteraceae
k141_73158_length_2024_cov_45.9326	0.00669125	Bacteria	Actinobacteria
k141_73437_length_1676_cov_82.8241	0.0103812	Bacteria	Actinobacteria	Actinomycetia	Propionibacteriales	Nocardioidaceae
k141_737039_length_5975_cov_71.4856	0.0109806	Bacteria	Actinobacteria
k141_738923_length_2049_cov_35.0000	0.00234806	Bacteria	Actinobacteria	Actinomycetia	Streptomycetales	Streptomycetaceae
k141_748150_length_1304_cov_60.0000	0.000201055	Bacteria	Actinobacteria	Actinomycetia	Micrococcales	Micrococcaceae
k141_750666_length_3302_cov_42.0000	0.00143447	Bacteria	Actinobacteria	Actinomycetia	Streptomycetales	Streptomycetaceae
k141_755867_length_4699_cov_59.2609	0.00364891	Bacteria	Actinobacteria	Actinomycetia	Micromonosporales	Micromonosporaceae
k141_756216_length_2222_cov_28.8885	0.00220452	Bacteria	Actinobacteria	Actinomycetia	Corynebacteriales	Mycobacteriaceae
k141_770573_length_4166_cov_6.0000	0.00053236	Bacteria	Actinobacteria	Actinomycetia	Propionibacteriales	Nocardioidaceae
k141_772370_length_1514_cov_28.0000	0.00096292	Bacteria	Actinobacteria	Actinomycetia
k141_777477_length_2006_cov_25.0000	0.0307291	Bacteria	Actinobacteria	Actinomycetia	Micrococcales
k141_782754_length_4357_cov_50.0000	0.00110037	Bacteria	Actinobacteria	Actinomycetia	Micrococcales	Micrococcaceae
k141_797906_length_2448_cov_33.0000	0.00111349	Bacteria	Actinobacteria	Actinomycetia
k141_79940_length_2160_cov_43.6850	0.00285662	Bacteria	Actinobacteria	Actinomycetia	Pseudonocardiales	Pseudonocardiaceae
k141_804259_length_2538_cov_28.0000	2.77035e-05	Bacteria	Actinobacteria	Actinomycetia
k141_807813_length_2243_cov_39.0000	0.00106845	Bacteria	Actinobacteria	Actinomycetia	Corynebacteriales	Corynebacteriaceae
k141_812135_length_4256_cov_18.0000	0.000707188	Bacteria	Actinobacteria	Actinomycetia
k141_81343_length_4727_cov_46.3306	0.00567587	Bacteria	Actinobacteria	Nitriliruptoria	Egicoccales	Egicoccaceae
k141_828462_length_2383_cov_23.0000	0.0030734	Bacteria	Actinobacteria	Actinomycetia	Propionibacteriales	Nocardioidaceae
k141_833968_length_5611_cov_57.8536	0.00525956	Bacteria	Actinobacteria
k141_841063_length_10143_cov_58.0000	0.0062533	Bacteria	Actinobacteria
k141_843111_length_1997_cov_53.3718	0.00736324	Bacteria	Actinobacteria	Actinomycetia
k141_844121_length_3304_cov_51.0000	0.00111089	Bacteria	Actinobacteria	Actinomycetia
k141_847430_length_12897_cov_55.0092	0.0107535	Bacteria	Actinobacteria	Actinomycetia
k141_847661_length_2829_cov_26.0000	0.000124215	Bacteria	Actinobacteria	Actinomycetia	Corynebacteriales	Mycobacteriaceae
k141_849093_length_2423_cov_49.4522	0.00203762	Bacteria	Actinobacteria	Rubrobacteria	Rubrobacterales	Rubrobacteraceae
k141_849855_length_2451_cov_94.1593	0.00376522	Bacteria	Actinobacteria	Actinomycetia	Micrococcales	Ornithinimicrobiaceae
k141_85443_length_20688_cov_45.5963	0.00133848	Bacteria	Actinobacteria	Actinomycetia	Streptosporangiales	Streptosporangiaceae
k141_85759_length_2270_cov_11.0000	0.0119939	Bacteria	Actinobacteria	Actinomycetia	Streptomycetales	Streptomycetaceae
k141_865333_length_1966_cov_86.9074	0.0109518	Bacteria	Actinobacteria	Actinomycetia	Streptomycetales	Streptomycetaceae
k141_866712_length_6342_cov_57.6642	0.00688223	Bacteria	Actinobacteria
k141_871443_length_9096_cov_37.6384	0.000630085	Bacteria	Actinobacteria	Actinomycetia
k141_872174_length_3358_cov_38.0000	0.00638652	Bacteria	Actinobacteria	Nitriliruptoria	Egibacterales	Egibacteraceae
k141_875252_length_3461_cov_43.0000	0.000690508	Bacteria	Actinobacteria	Actinomycetia
k141_875741_length_1926_cov_289.2936	0.00819084	Bacteria	Actinobacteria	Actinomycetia	Corynebacteriales	Mycobacteriaceae
k141_876739_length_2684_cov_16.0000	0.000610545	Bacteria	Actinobacteria	Actinomycetia
k141_881566_length_1686_cov_48.0000	4.11325e-05	Bacteria	Actinobacteria	Actinomycetia	Micromonosporales	Micromonosporaceae
k141_903804_length_1607_cov_23.3772	0.0128165	Bacteria	Actinobacteria	Actinomycetia	Micrococcales	Micrococcaceae
k141_908026_length_6829_cov_38.0000	0.0019067	Bacteria	Actinobacteria	Actinomycetia
k141_90964_length_1631_cov_21.5416	0.00577885	Bacteria	Actinobacteria	Actinomycetia
k141_91179_length_7101_cov_29.1335	0.0061023	Bacteria	Actinobacteria
k141_912696_length_2228_cov_10.0000	0	Bacteria	Actinobacteria	Actinomycetia	Frankiales	Frankiaceae
k141_915357_length_6407_cov_32.6187	0.000723324	Bacteria	Actinobacteria	Actinomycetia	Pseudonocardiales	Pseudonocardiaceae
k141_9201_length_3205_cov_77.2735	0.00603974	Bacteria	Actinobacteria	Actinomycetia	Pseudonocardiales	Pseudonocardiaceae
k141_932470_length_4545_cov_71.2834	0.00563464	Bacteria	Actinobacteria	Actinomycetia	Micrococcales	Micrococcaceae
k141_940627_length_3163_cov_25.0000	0.00080113	Bacteria	Actinobacteria	Actinomycetia	Streptomycetales	Streptomycetaceae
k141_943358_length_3968_cov_91.8132	0.00355621	Bacteria	Actinobacteria	Actinomycetia	Streptomycetales	Streptomycetaceae
k141_945625_length_7950_cov_31.8573	0.0034018	Bacteria	Actinobacteria	Actinomycetia
k141_946329_length_1700_cov_31.0000	0.000917382	Bacteria	Actinobacteria	Actinomycetia	Streptomycetales	Streptomycetaceae
k141_952624_length_3554_cov_25.8714	0.00501193	Bacteria	Actinobacteria	Actinomycetia
k141_953470_length_3365_cov_42.0000	0.000936852	Bacteria	Actinobacteria	Actinomycetia	Streptomycetales	Streptomycetaceae
k141_953766_length_8783_cov_32.4336	0.00645374	Bacteria	Actinobacteria
k141_953923_length_1831_cov_120.0876	0.00815711	Bacteria	Actinobacteria	Actinomycetia	Frankiales	Frankiaceae
k141_954511_length_5788_cov_21.7471	0.00186649	Bacteria	Actinobacteria	Actinomycetia	Pseudonocardiales	Pseudonocardiaceae
k141_961017_length_6056_cov_98.3192	0.00513193	Bacteria	Actinobacteria	Actinomycetia	Streptomycetales	Streptomycetaceae
k141_963773_length_3244_cov_51.5437	0.00451082	Bacteria	Actinobacteria	Actinomycetia	Micrococcales	Microbacteriaceae
k141_968447_length_4878_cov_18.0000	0.00071114	Bacteria	Actinobacteria	Actinomycetia	Micrococcales	Microbacteriaceae
k141_985772_length_2441_cov_16.0000	0.00119628	Bacteria	Actinobacteria	Actinomycetia
k141_986868_length_1512_cov_74.0613	0.0052233	Bacteria	Actinobacteria	Actinomycetia	Corynebacteriales	Nocardiaceae
k141_987703_length_2404_cov_16.0000	7.01552e-05	Bacteria	Actinobacteria	Actinomycetia
k141_989704_length_4028_cov_66.4685	0.0391367	Bacteria	Actinobacteria	Actinomycetia
k141_990016_length_3259_cov_28.2829	0.00687612	Bacteria	Actinobacteria
k141_990960_length_1967_cov_34.3198	0.0010179	Bacteria	Actinobacteria	Actinomycetia	Corynebacteriales	Nocardiaceae
NODE_10093_length_3842_cov_20.187219	0.00633295	Bacteria	Actinobacteria
NODE_10371_length_4097_cov_10.249134	0.042741	Bacteria	Actinobacteria	Actinomycetia
NODE_10407_length_3793_cov_3.526485	0.00296954	Bacteria	Actinobacteria	Actinomycetia
NODE_10483_length_3491_cov_5.659488	0	Bacteria	Actinobacteria	Actinomycetia	Corynebacteriales	Tsukamurellaceae
NODE_10564_length_3114_cov_7.486107	0.0303367	Bacteria	Actinobacteria	Actinomycetia
NODE_10639_length_3101_cov_7.096848	0.0334634	Bacteria	Actinobacteria	Actinomycetia	Pseudonocardiales	Pseudonocardiaceae
NODE_10666_length_3462_cov_5.182859	0.000586564	Bacteria	Actinobacteria	Actinomycetia	Corynebacteriales	Mycobacteriaceae
NODE_10900_length_3670_cov_3.760443	0.00450459	Bacteria	Actinobacteria	Actinomycetia	Actinopolysporales	Actinopolysporaceae
NODE_11076_length_3032_cov_7.262345	0.0347892	Bacteria	Actinobacteria	Rubrobacteria	Rubrobacterales	Baekduiaceae
NODE_11158_length_3908_cov_7.772385	0.00733718	Bacteria	Actinobacteria	Actinomycetia	Jiangellales	Jiangellaceae
NODE_11181_length_3611_cov_22.835489	0.00395236	Bacteria	Actinobacteria	Actinomycetia	Micrococcales	Micrococcaceae
NODE_11275_length_2996_cov_6.729004	0.0146383	Bacteria	Actinobacteria	Actinomycetia	Micromonosporales	Micromonosporaceae
NODE_11521_length_3310_cov_4.560676	0	Bacteria	Actinobacteria	Actinomycetia	Micrococcales	Dermabacteraceae
NODE_11656_length_3770_cov_13.275908	0.00843346	Bacteria	Actinobacteria	Actinomycetia	Streptomycetales	Streptomycetaceae
NODE_11828_length_3255_cov_5.358750	0.000398326	Bacteria	Actinobacteria	Actinomycetia	Streptomycetales	Streptomycetaceae
NODE_11976_length_3110_cov_44.207529	0.0939516	Bacteria	Actinobacteria	Actinomycetia	Micrococcales	Microbacteriaceae
NODE_12005_length_2510_cov_7.662322	0.0578861	Bacteria	Actinobacteria	Actinomycetia	Streptomycetales	Streptomycetaceae
NODE_12109_length_3431_cov_20.365521	0.00389744	Bacteria	Actinobacteria	Actinomycetia
NODE_12831_length_2765_cov_7.078229	0.0276816	Bacteria	Actinobacteria	Actinomycetia	Streptomycetales	Streptomycetaceae
NODE_1291_length_10595_cov_5.630930	2.05123e-05	Bacteria	Actinobacteria	Actinomycetia	Streptomycetales	Streptomycetaceae
NODE_12941_length_3508_cov_13.090646	0.00745127	Bacteria	Actinobacteria	Actinomycetia
NODE_12987_length_3235_cov_3.404088	0.00286168	Bacteria	Actinobacteria	Actinomycetia	Streptomycetales	Streptomycetaceae
NODE_13382_length_3057_cov_10.172219	0.00203183	Bacteria	Actinobacteria	Actinomycetia
NODE_13385_length_2865_cov_39.758363	0.0822686	Bacteria	Actinobacteria
NODE_1339_length_14000_cov_43.759914	0.0873025	Bacteria	Actinobacteria
NODE_13561_length_2670_cov_7.350669	0.0438144	Bacteria	Actinobacteria	Actinomycetia	Micrococcales	Microbacteriaceae
NODE_13708_length_3120_cov_3.431321	0.00741471	Bacteria	Actinobacteria	Actinomycetia
NODE_13794_length_3358_cov_7.613382	0.0051439	Bacteria	Actinobacteria	Actinomycetia	Streptomycetales	Streptomycetaceae
NODE_13996_length_2975_cov_10.438699	0.00953015	Bacteria	Actinobacteria	Actinomycetia	Streptosporangiales	Nocardiopsaceae
NODE_14035_length_3121_cov_4.208089	0.00152917	Bacteria	Actinobacteria	Actinomycetia	Streptomycetales	Streptomycetaceae
NODE_1413_length_13550_cov_40.150500	0.0825725	Bacteria	Actinobacteria
NODE_14481_length_2899_cov_4.323136	2.2126e-05	Bacteria	Actinobacteria	Actinomycetia	Micrococcales	Promicromonosporaceae
NODE_14570_length_2684_cov_39.187143	0.0860435	Bacteria	Actinobacteria	Nitriliruptoria	Egibacterales	Egibacteraceae
NODE_14631_length_3219_cov_11.618837	0.00743904	Bacteria	Actinobacteria	Actinomycetia	Micromonosporales	Micromonosporaceae
NODE_1478_length_13156_cov_41.721014	0.0826162	Bacteria	Actinobacteria	Nitriliruptoria
NODE_1494_length_13088_cov_43.167038	0.08743	Bacteria	Actinobacteria
NODE_15_length_197170_cov_13.213860	0.00991287	Bacteria	Actinobacteria
NODE_15076_length_2979_cov_34.763338	0.00394105	Bacteria	Actinobacteria	Actinomycetia
NODE_15087_length_3147_cov_69.769082	0.153672	Bacteria	Actinobacteria	Actinomycetia
NODE_1525_length_12651_cov_22.955700	0.00746083	Bacteria	Actinobacteria	Actinomycetia	Micromonosporales	Micromonosporaceae
NODE_15310_length_3114_cov_6.692056	0.00397902	Bacteria	Actinobacteria	Actinomycetia
NODE_15379_length_2580_cov_30.451485	0.121318	Bacteria	Actinobacteria	Actinomycetia
NODE_15683_length_3059_cov_11.908788	0.00767435	Bacteria	Actinobacteria	Actinomycetia	Micrococcales	Microbacteriaceae
NODE_15780_length_2761_cov_9.166667	0.0464495	Bacteria	Actinobacteria	Actinomycetia	Jiangellales	Jiangellaceae
NODE_15984_length_2739_cov_9.479881	0.00903903	Bacteria	Actinobacteria	Actinomycetia
NODE_1603_length_12573_cov_7.532992	0.00382059	Bacteria	Actinobacteria	Actinomycetia	Micromonosporales	Micromonosporaceae
NODE_16212_length_2985_cov_8.402730	0.00733216	Bacteria	Actinobacteria	Actinomycetia	Streptomycetales	Streptomycetaceae
NODE_16214_length_3014_cov_15.621832	0.0218958	Bacteria	Actinobacteria	Actinomycetia
NODE_16331_length_2999_cov_8.146399	0.00432162	Bacteria	Actinobacteria	Actinomycetia	Pseudonocardiales	Pseudonocardiaceae
NODE_16826_length_2643_cov_5.750386	9.61225e-06	Bacteria	Actinobacteria	Actinomycetia	Micrococcales	Promicromonosporaceae
NODE_169_length_37916_cov_42.052455	0.0807944	Bacteria	Actinobacteria
NODE_17019_length_2876_cov_22.380007	0.00720861	Bacteria	Actinobacteria	Actinomycetia	Jiangellales	Jiangellaceae
NODE_17302_length_2840_cov_21.705566	0.0080436	Bacteria	Actinobacteria	Actinomycetia	Pseudonocardiales	Pseudonocardiaceae
NODE_17415_length_2542_cov_8.043426	0.00808534	Bacteria	Actinobacteria	Actinomycetia	Corynebacteriales	Corynebacteriaceae
NODE_181_length_37118_cov_40.379786	0.0795143	Bacteria	Actinobacteria
NODE_1816_length_11718_cov_44.881506	0.088686	Bacteria	Actinobacteria
NODE_18429_length_2712_cov_16.726007	0.0143921	Bacteria	Actinobacteria	Actinomycetia	Micrococcales	Dermabacteraceae
NODE_18555_length_2495_cov_13.486475	0.0187557	Bacteria	Actinobacteria	Actinomycetia	Pseudonocardiales	Pseudonocardiaceae
NODE_19332_length_2659_cov_43.286866	0.0164842	Bacteria	Actinobacteria	Actinomycetia	Corynebacteriales	Nocardiaceae
NODE_19355_length_2616_cov_10.657946	0.00598308	Bacteria	Actinobacteria	Actinomycetia
NODE_19444_length_2525_cov_8.093117	0.00435279	Bacteria	Actinobacteria	Actinomycetia	Actinopolysporales	Actinopolysporaceae
NODE_19762_length_2576_cov_11.480762	0.0110299	Bacteria	Actinobacteria	Actinomycetia	Micromonosporales	Micromonosporaceae
NODE_19848_length_2569_cov_10.833731	0.0104584	Bacteria	Actinobacteria	Actinomycetia	Propionibacteriales	Nocardioidaceae
NODE_20086_length_2549_cov_12.921812	0.00977802	Bacteria	Actinobacteria	Actinomycetia
NODE_20122_length_2545_cov_11.866265	0.00777576	Bacteria	Actinobacteria
NODE_2013_length_10929_cov_42.136380	0.0844107	Bacteria	Actinobacteria
NODE_2013_length_8455_cov_5.056310	0.000204379	Bacteria	Actinobacteria	Actinomycetia
NODE_20366_length_2283_cov_4.342460	0.00315034	Bacteria	Actinobacteria	Actinomycetia	Corynebacteriales	Nocardiaceae
NODE_20643_length_2422_cov_10.666667	0.00678459	Bacteria	Actinobacteria	Actinomycetia	Micrococcales	Microbacteriaceae
NODE_20785_length_2484_cov_10.993825	0.00654136	Bacteria	Actinobacteria	Actinomycetia	Streptomycetales	Streptomycetaceae
NODE_21_length_149668_cov_13.378370	0.0101392	Bacteria	Actinobacteria	Actinomycetia	Streptomycetales	Streptomycetaceae
NODE_21871_length_2388_cov_12.559366	0.00736295	Bacteria	Actinobacteria
NODE_21962_length_2381_cov_9.595443	0.00778807	Bacteria	Actinobacteria	Actinomycetia	Actinopolysporales	Actinopolysporaceae
NODE_23350_length_2233_cov_7.911846	0.0143501	Bacteria	Actinobacteria	Actinomycetia
NODE_23630_length_2249_cov_8.109389	0.00171365	Bacteria	Actinobacteria
NODE_2381_length_9765_cov_43.690937	0.0868572	Bacteria	Actinobacteria
NODE_23863_length_1860_cov_40.267590	0.10649	Bacteria	Actinobacteria	Actinomycetia
NODE_24155_length_2210_cov_12.274710	0.00722215	Bacteria	Actinobacteria	Actinomycetia	Micrococcales	Microbacteriaceae
NODE_25_length_136972_cov_13.068794	0.00959162	Bacteria	Actinobacteria
NODE_2502_length_9446_cov_41.276115	0.0861681	Bacteria	Actinobacteria
NODE_25419_length_2109_cov_20.100779	0.00375163	Bacteria	Actinobacteria	Actinomycetia	Actinomycetales	Actinomycetaceae
NODE_2589_length_7403_cov_4.734349	2.34243e-05	Bacteria	Actinobacteria	Actinomycetia	Streptomycetales	Streptomycetaceae
NODE_26000_length_2085_cov_10.759606	0.00730043	Bacteria	Actinobacteria	Actinomycetia	Propionibacteriales	Nocardioidaceae
NODE_2644_length_9161_cov_41.735120	0.0890571	Bacteria	Actinobacteria
NODE_26500_length_2055_cov_11.129000	0.00800029	Bacteria	Actinobacteria	Actinomycetia	Streptomycetales	Streptomycetaceae
NODE_27292_length_1855_cov_3.976111	0.0107198	Bacteria	Actinobacteria	Actinomycetia	Corynebacteriales	Nocardiaceae
NODE_2773_length_8489_cov_10.659474	0.0106324	Bacteria	Actinobacteria
NODE_27788_length_1939_cov_36.087580	0.340168	Bacteria	Actinobacteria	Actinomycetia	Corynebacteriales	Nocardiaceae
NODE_28011_length_1967_cov_15.108264	0.00869804	Bacteria	Actinobacteria	Actinomycetia	Streptomycetales	Streptomycetaceae
NODE_2813_length_7965_cov_21.397472	0.00561514	Bacteria	Actinobacteria	Actinomycetia
NODE_292_length_30164_cov_39.634096	0.0791072	Bacteria	Actinobacteria	Actinomycetia
NODE_2926_length_8861_cov_12.737338	0.00800148	Bacteria	Actinobacteria	Actinomycetia
NODE_2949_length_8547_cov_42.896726	0.0880431	Bacteria	Actinobacteria	Nitriliruptoria	Egibacterales	Egibacteraceae
NODE_30032_length_1877_cov_8.384193	0.0022715	Bacteria	Actinobacteria	Actinomycetia	Corynebacteriales	Nocardiaceae
NODE_30297_length_1866_cov_4.160133	0.00766089	Bacteria	Actinobacteria	Actinomycetia	Micrococcales	Micrococcaceae
NODE_30887_length_1819_cov_13.063492	0.00881176	Bacteria	Actinobacteria	Actinomycetia	Streptomycetales	Streptomycetaceae
NODE_3131_length_8472_cov_12.253653	0.00864949	Bacteria	Actinobacteria	Actinomycetia	Streptosporangiales	Streptosporangiaceae
NODE_31316_length_1800_cov_72.457307	0.227255	Bacteria	Actinobacteria	Actinomycetia
NODE_31370_length_1525_cov_31.088435	0.092627	Bacteria	Actinobacteria	Actinomycetia	Propionibacteriales	Nocardioidaceae
NODE_32_length_115372_cov_12.796856	0.00998728	Bacteria	Actinobacteria
NODE_32072_length_1764_cov_12.064365	0.00887822	Bacteria	Actinobacteria	Actinomycetia	Corynebacteriales	Gordoniaceae
NODE_325_length_27568_cov_13.212590	0.0103083	Bacteria	Actinobacteria
NODE_32684_length_1737_cov_27.521998	0.0080472	Bacteria	Actinobacteria	Actinomycetia	Micromonosporales	Micromonosporaceae
NODE_33051_length_1721_cov_10.346339	0.00944285	Bacteria	Actinobacteria	Actinomycetia	Streptomycetales	Streptomycetaceae
NODE_3318_length_6535_cov_5.016975	5.30796e-06	Bacteria	Actinobacteria	Actinomycetia
NODE_33509_length_1677_cov_9.932182	0.00915763	Bacteria	Actinobacteria	Actinomycetia	Streptomycetales	Streptomycetaceae
NODE_3363_length_8141_cov_5.007049	0.00380101	Bacteria	Actinobacteria	Actinomycetia
NODE_33738_length_1575_cov_3.251974	0.00167231	Bacteria	Actinobacteria	Actinomycetia	Streptomycetales	Streptomycetaceae
NODE_3374_length_7771_cov_41.583722	0.0877319	Bacteria	Actinobacteria	Nitriliruptoria
NODE_3380_length_8119_cov_5.803819	0.00369022	Bacteria	Actinobacteria	Actinomycetia	Micrococcales	Microbacteriaceae
NODE_34909_length_1534_cov_3.818796	0.0316987	Bacteria	Actinobacteria	Nitriliruptoria	Egibacterales	Egibacteraceae
NODE_35_length_113868_cov_13.163795	0.0103117	Bacteria	Actinobacteria
NODE_3605_length_7847_cov_13.692120	0.0360366	Bacteria	Actinobacteria	Nitriliruptoria	Egibacterales	Egibacteraceae
NODE_36464_length_1590_cov_81.544625	0.140881	Bacteria	Actinobacteria	Actinomycetia	Streptomycetales	Streptomycetaceae
NODE_367_length_27242_cov_37.200353	0.0790459	Bacteria	Actinobacteria	Actinomycetia
NODE_36704_length_1619_cov_5.638107	0	Bacteria	Actinobacteria	Actinomycetia	Corynebacteriales	Nocardiaceae
NODE_38138_length_1505_cov_3.477931	0.00249349	Bacteria	Actinobacteria	Actinomycetia	Corynebacteriales	Nocardiaceae
NODE_3867_length_5746_cov_7.115621	0.0359013	Bacteria	Actinobacteria	Actinomycetia	Streptomycetales	Streptomycetaceae
NODE_3939_length_7462_cov_12.895099	0.00718256	Bacteria	Actinobacteria	Actinomycetia
NODE_407_length_25954_cov_43.142168	0.0850326	Bacteria	Actinobacteria
NODE_4168_length_7243_cov_12.861575	0.00956041	Bacteria	Actinobacteria
NODE_4256_length_7164_cov_11.899142	0.00764309	Bacteria	Actinobacteria	Actinomycetia	Micrococcales	Microbacteriaceae
NODE_433_length_19579_cov_24.499283	0.0776694	Bacteria	Actinobacteria	Actinomycetia
NODE_4400_length_6495_cov_39.835559	0.0854612	Bacteria	Actinobacteria
NODE_448_length_24731_cov_41.648039	0.0836695	Bacteria	Actinobacteria
NODE_4560_length_6061_cov_21.128039	0.00438451	Bacteria	Actinobacteria	Actinomycetia	Streptomycetales	Streptomycetaceae
NODE_4684_length_5422_cov_5.968139	0.000239063	Bacteria	Actinobacteria	Actinomycetia
NODE_4760_length_6697_cov_12.216953	0.00699537	Bacteria	Actinobacteria	Actinomycetia
NODE_479_length_23907_cov_44.342906	0.07958	Bacteria	Actinobacteria
NODE_4803_length_6757_cov_8.618472	0.00393797	Bacteria	Actinobacteria	Actinomycetia	Frankiales	Frankiaceae
NODE_4827_length_6638_cov_77.257178	0.150709	Bacteria	Actinobacteria	Actinomycetia	Micrococcales	Microbacteriaceae
NODE_5_length_276198_cov_13.325788	0.00983035	Bacteria	Actinobacteria	Nitriliruptoria
[truncated: 45 more rows]

## Sheet: Proteobacteria
Proteobacteria relative abundance = 6.91% of all bacteria
[truncated: 1,675 more rows]
