# Supplementary material for: Adaptations of endolithic communities to abrupt environmental changes in a hyper-arid desert
Source: Sci Rep. 2022 Nov 21;12:20022. doi: 10.1038/s41598-022-23437-w (PMC9681764; doi:10.1038/s41598-022-23437-w)
Supplement: Supplementary file 3 — Supplementary Information 3. [file 41598_2022_23437_MOESM3_ESM.xlsx]

## Sheet: genomeInfo_derep
genome_id	% completeness	% contamination	length in bp	N50
MAG.c.1	75.0779	0.934579	1204482	5884
MAG.c.2	94.335	2.47947	3637914	11472
MAG.c.3	82.6138	4.82893	2365530	3925
MAG.c.4	92.4819	2.41538	2959480	15384
MAG.c.5	95.7265	1.28205	3642482	13388
MAG.c.6	76.8503	3.69524	2714278	8448
MAG.c.7	95.4545	0.284091	3393327	11706
MAG.c.8	88.2106	1.93126	2705268	10439
MAG.c.9	75.662	4.64861	2238967	9793
MAG.c.10	71.3142	2.26667	2153359	5434
MAG.c.11	79.6013	2.76596	2268764	8714
MAG.c.12	91.1925	1.52805	2609857	15833
MAG.c.13	84.7579	1.64211	2558235	5601
MAG.c.14	93.1847	4.96978	2546070	17246
MAG.c.15	82.866	2.64798	912349	12343
MAG.c.16	73.796	3.94584	3059629	3283
MAG.c.17	78.2077	2.2	1760707	5707
MAG.c.18	86.4253	4.7146	2413963	5373
MAG.c.19	90.3482	4.13978	4663335	8479
MAG.c.20	84.8222	3.95799	2257389	5369
MAG.c.21	74.4297	4.56048	824036	6958
MAG.c.22	96.5909	1.13636	4059466	17253
MAG.c.23	93.9797	1.67495	3172660	9729
MAG.c.24	75.2463	2.86214	2281671	4394
MAG.c.25	83.5465	4.46617	2655898	5173
MAG.c.26	89.518	4.4	2902608	7703
MAG.c.27	90.4965	1.54684	2289937	7920
MAG.c.28	94.7962	1.41844	4491897	17668
MAG.c.29	89.4732	0.966565	3321699	8981
MAG.c.30	77.8306	0.133333	2332734	3888
MAG.c.31	81.9315	3.27103	1235511	18816
MAG.c.32	94.154	2.2695	3298531	12690
MAG.c.33	77.9687	4.29538	1813456	7125
MAG.c.34	89.7194	2.27273	2625920	12307
MAG.c.35	73.4555	4.24872	1673157	6127
MAG.c.36	72.4695	3.54667	1394673	7198
MAG.c.37	77.5701	0.311526	876114	7427
MAG.c.38	93.1976	4.36493	2527290	7275
MAG.c.39	79.992	4	2381023	7309
MAG.c.40	82.6366	3.30754	2463039	4105
MAG.c.41	87.4372	3.5	2866639	6301
MAG.c.42	94.0437	2.28515	2900493	6673
MAG.c.43	89.8305	0.847458	2296679	6286
MAG.c.44	89.6536	1.30719	1986935	6657
MAG.c.45	70.9504	1.99226	2183546	4599
MAG.c.46	92.8429	4.23333	2496524	9404
MAG.c.47	82.7492	4.33333	2671919	5749
MAG.c.48	83.9333	3.74299	3230784	9668
MAG.c.49	91.0348	3.18154	2760025	7423
MAG.c.50	87.3967	1.20321	3574680	6121
MAG.c.51	78.7046	4.59744	2030573	6199
MAG.c.52	78.9775	1.84397	2223498	12619
MAG.c.53	94.2553	1.2766	2819477	23660
MAG.c.54	84.4304	2.16667	2459975	4988
MAG.c.55	92.1238	4.43585	2692783	16569
MAG.c.56	76.9157	2.80296	2304732	6517
MAG.c.57	74.264	3.05514	1923256	2238
MAG.c.58	75.1227	4.44907	1885026	2317
MAG.c.59	73.1549	2.75191	2570284	2621
MAG.c.60	89.9101	3.86667	3493650	12832
MAG.i.1	91.853	2.05674	2848195	19418
MAG.i.2	88.9341	2.03488	3061200	14856
MAG.i.3	68.4751	1.76759	2543696	11066
MAG.i.4	98.2	0.866667	3080343	1694382
MAG.i.5	68.1239	0.821596	1654385	3235
MAG.i.6	89.4453	0.564972	3118918	12458
MAG.i.7	68.8398	2.2695	1952018	4673
MAG.i.8	74.7447	0.425532	2107997	21747
MAG.i.9	95.447	2.87234	2914983	30189
MAG.i.10	76.4204	3.73333	2617984	17390
MAG.i.11	96	0.8	2827474	16120
MAG.i.12	74.9821	2.06667	2950285	11551
MAG.i.13	88.752	0.205399	2293644	21539
MAG.i.14	68.4035	2.53448	1918235	4923
MAG.i.15	86.9803	5.15003	2803180	15439
MAG.i.16	70.301	2.81641	2026461	5433
MAG.i.17	78.2174	2	2133194	6765
MAG.i.18	71.7593	0	785285	42443
MAG.i.19	92.8762	2	2764866	79163
MAG.i.20	94.3769	1.2766	2702648	13365
MAG.i.21	68.9269	1.69524	2510291	6500
MAG.i.22	94.8718	0.854701	2282222	22114
MAG.i.23	99.1579	0	2689977	22502
MAG.i.24	69.7074	3.22695	2827596	4556
MAG.i.25	77.5885	4.00982	2188203	24423
MAG.i.26	91.4752	2.29014	2628472	31322
MAG.i.27	89.1852	0.666667	3017754	15032
MAG.i.28	72.7731	1.3615	1834386	4041
MAG.i.29	86.166	2.7605	3218800	10671
MAG.i.30	82.6747	5.28095	2173805	11603
MAG.i.31	96.9504	2.12766	3726049	43114
MAG.i.32	88.7579	0.8	2782131	7448
MAG.i.33	70.4577	4.21465	1991536	4939
MAG.i.34	92.5872	1.31528	3405334	15813
MAG.i.35	93.7603	0	2691807	10475
MAG.i.36	98.5106	2.15805	4205292	433954
MAG.i.37	88.7006	5.29533	2965864	11891
MAG.i.38	76.5533	0.8	2438242	6756
MAG.i.39	95.7627	0.847458	3779076	85893
MAG.i.40	97.4359	1.7094	2439666	147603
MAG.i.41	76.9868	0.564972	2541053	9178
MAG.i.42	68.5418	0	1038773	7335
MAG.i.43	84.1121	0.934579	1616279	481702
MAG.i.44	84.4533	4.21479	2992265	8974
