# Supplementary material for: Adaptations of endolithic communities to abrupt environmental changes in a hyper-arid desert
Source: Sci Rep. 2022 Nov 21;12:20022. doi: 10.1038/s41598-022-23437-w (PMC9681764; doi:10.1038/s41598-022-23437-w)
Supplement: Supplementary file 4 — Supplementary Information 4. [file 41598_2022_23437_MOESM4_ESM.xlsx]

## Sheet: Dataset_S3_rev
						Relative abundance at each site (%)
Taxa	AL1	AL3	AL4	CH1	CH2	CH3	SG1	SG2	SG3	SG4	SG5	YG1	YG2	YG3
Circular genetic elements	0	0.03844	0.05052	0.00659	0.6716	0.60837	0.42669	0.01975	0.33673	0.01019	0.42831	0	0.06525	0.00603
Halovirus	22.8899	10.889	24.941	9.76	19.34	13.919	11.4532	29.0995	12.3542	17.4284	11.3949	11.1505	16.3252	25.383
Metagenomic plasmid	1.52472	2.36346	1.57714	0.16721	4.69939	0.92772	0.53645	1.21569	2.78243	1.37995	0.22154	0.56653	5.90328	0.30559
Unknown phages	59.3174	56.209	50.18	69.1448	58.0351	66.0931	67.7143	41.3168	76.6382	55.7857	67.6038	58.3697	56.3799	56.8286
Polinton-like viruses	0.01676	0.0207	0.09927	0.03698	0.10918	0.03437	0.1214	0.02006	0.64033	0.11319	1.73754	0.00212	0.05438	0.06197
Unknown viruses	16.2511	30.4794	23.1521	20.8845	17.1448	18.4175	19.7479	28.3282	7.24809	25.2826	18.6139	29.9111	21.272	17.4148
Viral proportion of the metagenome [%]	0.03	0.08	0.02	0.13	0.12	0.07	0.08	0.11	0.09	0.09	0.11	0.19	0.09	0.06
